# Supplementary material for: Preclinical evaluation of potential therapeutic targets in dedifferentiated liposarcoma
Source: Oncotarget. 2016 Jul 9;7(34):54583–95. doi: 10.18632/oncotarget.10518 (PMC5342366; doi:10.18632/oncotarget.10518)
Supplement: Supplementary file 3 [file oncotarget-07-54583-s003.xlsx]

## Sheet: Tumor B vs Tumor K
Supplementary Table 3, DNA copy number differences between tumor B and K
LWR-B	LWR-K	AberrationNo	Chr	Cytoband	Start	Stop	Amplification	Deletion	Gene Names
N	G	1	chr1	q44	244105388	244831849	0.500488	0	ZNF238, C1orf100, ADSS, C1orf101, PPPDE1
N	L	3	chr1	q44	245371547	247235002	0	-0.768733	KIF26B, SMYD3, TFB2M, CNST, SCCPDH, LOC149134, AHCTF1, ZNF695, ZNF670
N	L	2	chr1	q44	249000000	249218792	0	-0.601643	OR2L13, OR2L8, OR2AK2, OR2L1P, OR2L2, OR2L3, OR2M1P, OR2M5, OR2M2, OR2M3, OR2M4, OR2T33, OR2T12, OR2M7, OR14C36, OR2T4, OR2T6, OR2T1, OR2T2, OR2T3, OR2T5, OR2G6, OR2T29, OR2T34, OR2T10, OR2T11, OR2T35, OR2T27, OR14I1, LOC646627, SH3BP5L, ZNF672, ZNF692, PGBD2
N	L	4	chr2	p25.3	978269	2489558	0	-0.765967	SNTG2, TPO, PXDN, MYT1L, LOC730811
N	L	5	chr2	p25.2	5829494	6878683	0	-0.630773	SOX11, LOC150622, LOC400940
N, focal L	L	6	chr2	p25.1 - p13.1	7979189	74362495	0	-0.716768	LOC339788, ID2, KIDINS220, MBOAT2, ASAP2, ITGB1BP1, CPSF3, IAH1, ADAM17, YWHAQ, TAF1B, GRHL1, KLF11, CYS1, RRM2, C2orf48, HPCAL1, ODC1, SNORA80B, NOL10, ATP6V1C2, PDIA6, KCNF1, C2orf50, PQLC3, ROCK2, E2F6, GREB1, NTSR2, LPIN1, TRIB2, FAM84A, NBAS, DDX1, MYCNOS, MYCN, FAM49A, RAD51AP2, VSNL1, SMC6, GEN1, MSGN1, KCNS3, RDH14, NT5C1B, OSR1, TTC32, WDR35, MATN3, LAPTM4A, SDC1, PUM2, RHOB, HS1BP3, GDF…
N	G	21	chr3	p26.3 - p25.2	263147	12590355	0.480999	0	CHL1, CNTN6, CNTN4, LRRN1, SETMAR, SUMF1, ITPR1, EGOT, BHLHE40, ARL8B, EDEM1, GRM7, LMCD1, LOH3CR2A, C3orf32, CAV3, OXTR, RAD18, SRGAP3, THUMPD3, LOC440944, SETD5, LHFPL4, MTMR14, CPNE9, BRPF1, OGG1, CAMK1, TADA3, ARPC4, TTLL3, RPUSD3, CIDEC, JAGN1, IL17RE, IL17RC, CRELD1, PRRT3, TMEM111, LOC401052, CIDECP, FANCD2, C3orf24, C3orf10, VHL, IRAK2, TATDN2, C3orf42, GHRL, GHRLOS, SEC13, ATP2B2, MIR885…
N	L	23	chr3	q23 - q24	141621477	143606793	0	-0.747925	ATP1B3, TFDP2, GK5, XRN1, ATR, PLS1, TRPC1, PCOLCE2, PAQR9, SR140, CHST2, SLC9A9
L	N	38	chr6	p11.1	56000000	58000000	0	-0.333772	BEND6, KIAA1586, ZNF451, BAG2, RAB23, PRIM2, GUSBL2
L	N	39	chr6	q11.1 - q12	62683840	65600000	0	-0.335282	KHDRBS2, LGSN, PTP4A1, PHF3
G	N	40	chr7	q36.3	156661818	157756203	0.354107	0	LMBR1, NOM1, MNX1, UBE3C, DNAJB6, PTPRN2, MIR153-2
N	L	92	chr9	p21.3 - p13.2	25200000	25900000	0	-0.750717	TUSC1
L	N		chr10	p12.1 - p11.1	25600000	39000000	0	-0.365216	MYO3A, GAD2, APBB1IP, C10orf50, LOC731789, PDSS1, ABI1, NCRNA00202, ANKRD26, YME1L1, MASTL, ACBD5, LOC387646, PTCHD3, RAB18, MKX, ARMC4, MPP7, WAC, BAMBI, LYZL1, LOC387647, SVIL, MIR604, MIR938, KIAA1462, MTPAP, LOC729668, MAP3K8, LYZL2, ZNF438, LOC220930, ZEB1, ARHGAP12, KIF5B, EPC1, CCDC7, C10orf68, ITGB1, NRP1, PARD3, CUL2, CREM, CCNY, GJD4, FZD8, ANKRD30A, ZNF248, ZNF25, ZNF33A, ZNF37A, LOC10…
L	HD	97	chr11	p11.2	46460295	46632460	0	-2.59474	AMBRA1, HARBI1
L	N	156	chr13	q11 - q34	112900000	115107245	0	-0.32348	LC13orf28, TUBGCP3, C13orf35, ATP11A, MCF2L, F7, F10, PROZ, PCID2, CUL4A, LAMP1, GRTP1, ADPRHL1, DCUN1D2, TMCO3, TFDP1, ATP4B, GRK1, LOC100130386, FAM70B, GAS6, FLJ44054, RASA3, CDC16, UPF3A, ZNF828
N, normal; G, gain; L, loss; HD, hemizygous deletion
