# Supplementary material for: Preclinical evaluation of potential therapeutic targets in dedifferentiated liposarcoma
Source: Oncotarget. 2016 Jul 9;7(34):54583–95. doi: 10.18632/oncotarget.10518 (PMC5342366; doi:10.18632/oncotarget.10518)
Supplement: Supplementary file 4 [file oncotarget-07-54583-s004.xlsx]

## Sheet: Amplified & Expression
Supplementary Table 4, DNA copy number and gene expression between tumor B, NRH-LS1 and iMSC#3
Associated Gene Name	Ensembl Gene ID	Ensembl Transcript ID	Tumor B Copy number Log2		Log2 FC NRH-LS1 cell line/iMSC Undiff	Log2 FC Tumor B/iMSC#3 Undiff
ACADL	ENSG00000115361	ENST00000233710	0.994837		-0.500851	-0.872346		Transcripts with >1.5 Log2 FC
ACADL	ENSG00000115361	ENST00000482502	0.994837		0	2.40439
ACADL	ENSG00000115361	ENST00000482523	0.994837		-0.826244	-0.826244
ACADL	ENSG00000115361	ENST00000498120	0.994837		0.826244	0
ACSL3	ENSG00000123983	ENST00000357430	1.04076		7.15673	5.31324
ACSL3	ENSG00000123983	ENST00000392066	1.04076		4.68549	6.09585
ACSL3	ENSG00000123983	ENST00000407441	1.04076		7.20116	5.44751
ACSL3	ENSG00000123983	ENST00000413316	1.04076		3.42052	3.20383
ACSL3	ENSG00000123983	ENST00000421680	1.04076		3.32044	2.75768
ACSL3	ENSG00000123983	ENST00000463813	1.04076		7.76909	5.96781
ACSL3	ENSG00000123983	ENST00000474422	1.04076		3.47624	2.89182
ACSL3	ENSG00000123983	ENST00000495541	1.04076		5.09397	6.65512
ACSL3	ENSG00000123983	ENST00000535678	1.04076		4.41895	6.75391
ACSL3	ENSG00000123983	ENST00000540115	1.04076		7.38727	5.544
ACSL3	ENSG00000123983	ENST00000542810	1.04076		2.98823	2.47013
ACSS3	ENSG00000111058	ENST00000261206	3.18225		6.60639	4.68022
ACSS3	ENSG00000111058	ENST00000546664	3.18225		3.73671	4.23298
ACSS3	ENSG00000111058	ENST00000548058	3.18225		3.37421	2.45435
ACSS3	ENSG00000111058	ENST00000548324	3.18225		6.79212	4.74511
ACSS3	ENSG00000111058	ENST00000548387	3.18225		3.25907	2.44648
ACSS3	ENSG00000111058	ENST00000549175	3.18225		4.39249	6.15511
ACSS3	ENSG00000111058	ENST00000551745	3.18225		6.28981	4.39167
AGAP2	ENSG00000135439	ENST00000257897	3.11359		4.86841	4.32964
AGAP2	ENSG00000135439	ENST00000328568	3.11359		4.31354	3.63175
AGAP2	ENSG00000135439	ENST00000547588	3.11359		4.83497	6.6097
AGAP2	ENSG00000135439	ENST00000549129	3.11359		5.12989	3.46365
AGAP2-AS1	ENSG00000255737	ENST00000542466	3.11359		4.76397	5.5669
ALX1	ENSG00000180318	ENST00000316824	2.76823		3.02828	3.77102
AMDHD1	ENSG00000139344	ENST00000266736	1.4546		6.08897	4.58521
AMDHD1	ENSG00000139344	ENST00000548310	1.4546		9.07658	3.89871
AMDHD1	ENSG00000139344	ENST00000549171	1.4546		4.8103	1.47009
AMDHD1	ENSG00000139344	ENST00000553023	1.4546		2.58118	4.5933
AMZ2P1	ENSG00000214174	ENST00000397713	1.02874		6.56524	5.05264
AMZ2P1	ENSG00000214174	ENST00000430983	1.02874		2.44303	2.33602
ANKS1B	ENSG00000185046	ENST00000329257	4.32627		1.44308	-0.144332
ANKS1B	ENSG00000185046	ENST00000333732	4.32627		3.89871	3.97758
ANKS1B	ENSG00000185046	ENST00000341752	4.32627		3.25476	3.79554
ANKS1B	ENSG00000185046	ENST00000546568	4.32627		1.74868	4.62162
ANKS1B	ENSG00000185046	ENST00000546631	4.32627		-0.826244	-0.826244
ANKS1B	ENSG00000185046	ENST00000546960	4.32627		1.73525	2.0115
ANKS1B	ENSG00000185046	ENST00000547010	4.32627		1.79118	1.3748
ANKS1B	ENSG00000185046	ENST00000547362	4.32627		3.74082	3.97758
ANKS1B	ENSG00000185046	ENST00000547446	4.32627		3.97758	6.03148
ANKS1B	ENSG00000185046	ENST00000547776	4.32627		1.63182	0.467113
ANKS1B	ENSG00000185046	ENST00000548447	4.32627		-0.669145	-0.669145
ANKS1B	ENSG00000185046	ENST00000549025	4.32627		4.13752	3.78323
ANKS1B	ENSG00000185046	ENST00000549493	4.32627		5.01693	7.30454
ANKS1B	ENSG00000185046	ENST00000549558	4.32627		3.29666	1.95135
ANKS1B	ENSG00000185046	ENST00000549797	4.32627		0	3.55278
ANKS1B	ENSG00000185046	ENST00000549866	4.32627		0.780546	-0.169745
ANKS1B	ENSG00000185046	ENST00000550693	4.32627		4.56154	4.1554
ANKS1B	ENSG00000185046	ENST00000550778	4.32627		2.39507	4.48011
ANKS1B	ENSG00000185046	ENST00000550833	4.32627		-0.826244	-0.826244
ANKS1B	ENSG00000185046	ENST00000551212	4.32627		4.85359	3.65489
ANKS1B	ENSG00000185046	ENST00000551560	4.32627		3.79518	4.45106
ANKS1B	ENSG00000185046	ENST00000551830	4.32627		0	0.826244
ANKS1B	ENSG00000185046	ENST00000552245	4.32627		1.06156	2.31674
ANKS1B	ENSG00000185046	ENST00000552472	4.32627		2.22639	0.157099
AP1S3	ENSG00000152056	ENST00000334271	1.04076		1.46246	-0.56764
AP1S3	ENSG00000152056	ENST00000396653	1.04076		3.51486	1.06169
AP1S3	ENSG00000152056	ENST00000396654	1.04076		1.90146	1.2999
AP1S3	ENSG00000152056	ENST00000409375	1.04076		-0.214882	-1.42544
AP1S3	ENSG00000152056	ENST00000415298	1.04076		4.90542	1.3146
AP1S3	ENSG00000152056	ENST00000443700	1.04076		2.23987	2.06104
AP1S3	ENSG00000152056	ENST00000444408	1.04076		2.0329	1.47009
AP1S3	ENSG00000152056	ENST00000446015	1.04076		3.32705	-0.251259
APAF1	ENSG00000120868	ENST00000333991	4.32627		1.8949	0.307431
APAF1	ENSG00000120868	ENST00000357310	4.32627		1.71939	0.236193
APAF1	ENSG00000120868	ENST00000359972	4.32627		2.48181	3.55863
APAF1	ENSG00000120868	ENST00000546491	4.32627		3.01005	1.52473
APAF1	ENSG00000120868	ENST00000547045	4.32627		3.7553	2.04282
APAF1	ENSG00000120868	ENST00000547666	4.32627		5.71422	2.67085
APAF1	ENSG00000120868	ENST00000547743	4.32627		1.42721	3.5362
APAF1	ENSG00000120868	ENST00000549007	4.32627		-0.0344581	-0.491062
APAF1	ENSG00000120868	ENST00000550527	4.32627		2.61672	3.42626
APAF1	ENSG00000120868	ENST00000551964	4.32627		4.4302	2.16642
APAF1	ENSG00000120868	ENST00000552268	4.32627		1.33935	2.76635
APAF1	ENSG00000120868	ENST00000552929	4.32627		2.38501	0.424795
AQP2	ENSG00000167580	ENST00000199280	2.62997		8.41576	8.77808
AQP2	ENSG00000167580	ENST00000550862	2.62997		6.53907	5.42288
AQP2	ENSG00000167580	ENST00000551526	2.62997		7.17009	5.74205
AQP5	ENSG00000161798	ENST00000293599	2.62997		8.09338	6.93046
AQP5	ENSG00000161798	ENST00000553132	2.62997		6.43578	7.06736
ARHGEF25	ENSG00000240771	ENST00000286494	1.29415		5.9376	2.93944
ARHGEF25	ENSG00000240771	ENST00000333972	1.29415		2.44856	0.599821
ARHGEF25	ENSG00000240771	ENST00000466399	1.29415		2.92504	1.20027
ARHGEF25	ENSG00000240771	ENST00000469072	1.29415		5.77083	3.21014
ARHGEF25	ENSG00000240771	ENST00000471370	1.29415		3.68217	4.01363
ARHGEF25	ENSG00000240771	ENST00000477314	1.29415		5.79552	3.06905
ARHGEF25	ENSG00000240771	ENST00000484357	1.29415		1.59448	1.13286
ASB8	ENSG00000177981	ENST00000317697	1.31319		3.43341	2.29561
ASB8	ENSG00000177981	ENST00000535055	1.31319		6.50871	4.36942
ASB8	ENSG00000177981	ENST00000535988	1.31319		3.11326	1.91933
ASB8	ENSG00000177981	ENST00000536071	1.31319		2.10575	1.29429
ASB8	ENSG00000177981	ENST00000536549	1.31319		4.41407	5.53815
ASB8	ENSG00000177981	ENST00000536938	1.31319		6.71686	4.46022
ASB8	ENSG00000177981	ENST00000536953	1.31319		3.0603	2.02016
ASB8	ENSG00000177981	ENST00000537754	1.31319		3.40823	4.76252
ASB8	ENSG00000177981	ENST00000539464	1.31319		3.28718	4.04518
ASB8	ENSG00000177981	ENST00000539503	1.31319		3.83111	4.81001
ASB8	ENSG00000177981	ENST00000539528	1.31319		4.6339	5.75606
ASB8	ENSG00000177981	ENST00000539865	1.31319		3.34803	2.14163
ASB8	ENSG00000177981	ENST00000540143	1.31319		5.85078	3.69131
ASB8	ENSG00000177981	ENST00000540212	1.31319		4.59664	6.24111
ASB8	ENSG00000177981	ENST00000540782	1.31319		5.42288	6.29083
ASB8	ENSG00000177981	ENST00000545791	1.31319		6.17236	4.98581
ASB8	ENSG00000177981	ENST00000548228	1.31319		3.0782	1.79296
ATG101	ENSG00000123395	ENST00000336854	2.08502		4.73989	5.63999
ATG101	ENSG00000123395	ENST00000547409	2.08502		6.57698	4.10721
ATG101	ENSG00000123395	ENST00000548915	2.08502		6.68494	4.6948
ATG101	ENSG00000123395	ENST00000550604	2.08502		4.17947	5.53788
ATG101	ENSG00000123395	ENST00000552544	2.08502		6.61338	4.53364
ATG101	ENSG00000123395	ENST00000552947	2.08502		6.32583	4.35325
ATG101	ENSG00000123395	ENST00000553049	2.08502		3.57967	2.53958
ATP2B1	ENSG00000070961	ENST00000261173	3.79716		7.54736	6.17465
ATP2B1	ENSG00000070961	ENST00000359142	3.79716		7.56795	6.21551
ATP2B1	ENSG00000070961	ENST00000393164	3.79716		5.11139	7.18293
ATP2B1	ENSG00000070961	ENST00000428670	3.79716		5.21957	7.19491
ATP2B1	ENSG00000070961	ENST00000549585	3.79716		7.7518	6.37643
ATP2B1	ENSG00000070961	ENST00000549727	3.79716		5.23584	7.31413
ATP2B1	ENSG00000070961	ENST00000550716	3.79716		7.08918	6.29177
ATP2B1	ENSG00000070961	ENST00000551009	3.79716		7.09793	6.21524
ATP2B1	ENSG00000070961	ENST00000551310	3.79716		7.59598	6.19741
ATP2B1	ENSG00000070961	ENST00000552275	3.79716		5.08009	7.16176
AVIL	ENSG00000135407	ENST00000257861	2.05377		4.735	3.744
AVIL	ENSG00000135407	ENST00000546952	2.05377		7.94056	5.74537
AVIL	ENSG00000135407	ENST00000548843	2.05377		4.39938	5.83858
AVIL	ENSG00000135407	ENST00000549548	2.05377		6.55878	5.56121
AVIL	ENSG00000135407	ENST00000549753	2.05377		5.31418	3.62021
AVIL	ENSG00000135407	ENST00000549851	2.05377		7.6953	6.00634
AVIL	ENSG00000135407	ENST00000549994	2.05377		3.2113	5.65485
AVIL	ENSG00000135407	ENST00000550083	2.05377		2.35921	4.48997
AVIL	ENSG00000135407	ENST00000550537	2.05377		7.31295	4.86687
AVIL	ENSG00000135407	ENST00000551248	2.05377		4.43889	3.00108
AXIN2	ENSG00000168646	ENST00000307078	1.02874		1.96214	1.69403
AXIN2	ENSG00000168646	ENST00000375702	1.02874		2.63384	4.76059
AXIN2	ENSG00000168646	ENST00000544103	1.02874		2.18294	4.85359
B4GALNT1	ENSG00000135454	ENST00000341156	1.29415		6.22454	3.68327
B4GALNT1	ENSG00000135454	ENST00000418555	1.29415		5.53405	3.52675
B4GALNT1	ENSG00000135454	ENST00000449184	1.29415		4.05459	5.05659
B4GALNT1	ENSG00000135454	ENST00000547741	1.29415		4.07312	2.98574
B4GALNT1	ENSG00000135454	ENST00000548487	1.29415		3.2113	4.184
B4GALNT1	ENSG00000135454	ENST00000548888	1.29415		2.66035	1.82088
B4GALNT1	ENSG00000135454	ENST00000549391	1.29415		5.46204	6.67118
B4GALNT1	ENSG00000135454	ENST00000550764	1.29415		3.79902	4.74616
B4GALNT1	ENSG00000135454	ENST00000550943	1.29415		0	2.0329
B4GALNT1	ENSG00000135454	ENST00000551220	1.29415		3.01463	4.95693
B4GALNT1	ENSG00000135454	ENST00000551925	1.29415		6.60907	3.36131
B4GALNT1	ENSG00000135454	ENST00000552219	1.29415		2.59212	2.57934
B4GALNT1	ENSG00000135454	ENST00000552350	1.29415		6.85594	4.73288
B4GALNT1	ENSG00000135454	ENST00000552468	1.29415		3.9691	4.72401
B4GALNT1	ENSG00000135454	ENST00000552798	1.29415		2.02492	1.06555
B4GALNT1	ENSG00000135454	ENST00000553142	1.29415		4.87434	5.40873
BARD1	ENSG00000138376	ENST00000260947	1.19336		2.41976	3.24207
BARD1	ENSG00000138376	ENST00000421162	1.19336		4.48275	2.0206
BARD1	ENSG00000138376	ENST00000432456	1.19336		0.702515	-0.477199
BARD1	ENSG00000138376	ENST00000455743	1.19336		4.91161	2.38548
BARD1	ENSG00000138376	ENST00000465841	1.19336		2.33006	4.42454
BARD1	ENSG00000138376	ENST00000471590	1.19336		1.08003	0.0768076
BARD1	ENSG00000138376	ENST00000471787	1.19336		2.23256	3.49224
BARD1	ENSG00000138376	ENST00000479904	1.19336		2.1142	3.49031
BEST3	ENSG00000127325	ENST00000266661	2.1553		2.89553	3.24849
BEST3	ENSG00000127325	ENST00000330891	2.1553		0.669145	0
BEST3	ENSG00000127325	ENST00000488961	2.1553		2.89553	2.28253
BEST3	ENSG00000127325	ENST00000548658	2.1553		0	0.826244
BEST3	ENSG00000127325	ENST00000553096	2.1553		3.26127	0.826244
C12orf29	ENSG00000133641	ENST00000356891	1.143		2.80816	3.83112
C12orf29	ENSG00000133641	ENST00000453037	1.143		2.65206	3.73372
C12orf29	ENSG00000133641	ENST00000547468	1.143		4.9658	2.44522
C12orf29	ENSG00000133641	ENST00000548511	1.143		1.75201	0.521795
C12orf29	ENSG00000133641	ENST00000548757	1.143		4.55807	2.38147
C12orf29	ENSG00000133641	ENST00000549345	1.143		1.75658	0.843954
C12orf29	ENSG00000133641	ENST00000550333	1.143		2.80581	3.89197
C12orf29	ENSG00000133641	ENST00000552121	1.143		1.61297	0.124811
C12orf29	ENSG00000133641	ENST00000552803	1.143		4.22137	1.67639
C12orf29	ENSG00000133641	ENST00000552847	1.143		1.52003	0.13186
C12orf50	ENSG00000165805	ENST00000298699	1.143		2.89553	0
C12orf50	ENSG00000165805	ENST00000546547	1.143		1.47009	4.62162
C12orf50	ENSG00000165805	ENST00000550553	1.143		1.47009	3.26127
C12orf50	ENSG00000165805	ENST00000551944	1.143		4.21238	1.5576
C1QL4	ENSG00000186897	ENST00000334221	1.13648		6.23343	2.96689
CAND1	ENSG00000111530	ENST00000535146	2.01368		1.04187	0.0562708
CAND1	ENSG00000111530	ENST00000539109	2.01368		3.74082	2.18294
CAND1	ENSG00000111530	ENST00000539434	2.01368		1.84503	2.87088
CAND1	ENSG00000111530	ENST00000540319	2.01368		1.34456	0.105887
CAND1	ENSG00000111530	ENST00000540525	2.01368		2.73887	1.06672
CAND1	ENSG00000111530	ENST00000541058	2.01368		2.79727	0.794656
CAND1	ENSG00000111530	ENST00000544619	2.01368		2.17756	3.46173
CAND1	ENSG00000111530	ENST00000545606	2.01368		2.3365	3.62055
CBX5	ENSG00000094916	ENST00000209875	1.36981		1.91916	0.581243
CBX5	ENSG00000094916	ENST00000439541	1.36981		1.80255	0.55344
CBX5	ENSG00000094916	ENST00000547872	1.36981		4.97804	2.67724
CBX5	ENSG00000094916	ENST00000550411	1.36981		2.96117	3.8405
CBX5	ENSG00000094916	ENST00000552562	1.36981		4.76343	2.27952
CCDC140	ENSG00000163081	ENST00000295226	1.04076		3.61028	7.26154
CCDC140	ENSG00000163081	ENST00000440903	1.04076		2.40439	1.73083
CCDC184	ENSG00000177875	ENST00000316554	1.31319		8.12387	9.33342
CCDC38	ENSG00000165972	ENST00000344280	1.4546		2.68065	2.35921
CCDC38	ENSG00000165972	ENST00000546386	1.4546		5.58967	3.38434
CCDC38	ENSG00000165972	ENST00000546816	1.4546		2.33006	3.50528
CCDC38	ENSG00000165972	ENST00000548771	1.4546		0.826244	0.669145
CCT2	ENSG00000166226	ENST00000299300	2.1553		3.98026	4.67191
CCT2	ENSG00000166226	ENST00000543146	2.1553		3.00639	1.46547
CCT2	ENSG00000166226	ENST00000544368	2.1553		6.28313	3.73767
CCT2	ENSG00000166226	ENST00000546850	2.1553		4.21598	5.86353
CCT2	ENSG00000166226	ENST00000546859	2.1553		5.81019	3.14394
CCT2	ENSG00000166226	ENST00000548787	2.1553		3.43272	2.12807
CCT2	ENSG00000166226	ENST00000549933	2.1553		4.12347	4.64133
CCT2	ENSG00000166226	ENST00000550010	2.1553		3.9271	4.75439
CCT2	ENSG00000166226	ENST00000550455	2.1553		4.66022	5.36315
CCT2	ENSG00000166226	ENST00000550638	2.1553		4.00689	4.74995
CCT2	ENSG00000166226	ENST00000550653	2.1553		6.51952	3.78538
CCT2	ENSG00000166226	ENST00000551620	2.1553		3.92929	4.73059
CCT2	ENSG00000166226	ENST00000551899	2.1553		3.05549	2.34714
CCT2	ENSG00000166226	ENST00000553169	2.1553		6.04524	3.83058
CDK17	ENSG00000059758	ENST00000261211	3.51665		4.17455	5.50985
CDK17	ENSG00000059758	ENST00000542666	3.51665		3.23878	2.44594
CDK17	ENSG00000059758	ENST00000543119	3.51665		3.82209	5.34124
CDK17	ENSG00000059758	ENST00000548422	3.51665		3.47483	4.44195
CDK17	ENSG00000059758	ENST00000548734	3.51665		3.27056	4.78072
CDK17	ENSG00000059758	ENST00000549899	3.51665		6.06025	4.02825
CDK17	ENSG00000059758	ENST00000550971	3.51665		3.8161	2.85805
CDK17	ENSG00000059758	ENST00000551484	3.51665		2.58617	1.77645
CDK17	ENSG00000059758	ENST00000551816	3.51665		2.35796	1.47899
CDK17	ENSG00000059758	ENST00000552262	3.51665		6.21426	4.0259
CDK17	ENSG00000059758	ENST00000552496	3.51665		5.96108	3.88277
CDK17	ENSG00000059758	ENST00000553042	3.51665		5.58261	3.95527
CDK4	ENSG00000135446	ENST00000257904	3.11359		4.64768	3.04939
CDK4	ENSG00000135446	ENST00000312990	3.11359		8.1225	5.52038
CDK4	ENSG00000135446	ENST00000546489	3.11359		5.60522	6.5436
CDK4	ENSG00000135446	ENST00000547281	3.11359		5.79289	6.63956
CDK4	ENSG00000135446	ENST00000547853	3.11359		5.26318	6.65451
CDK4	ENSG00000135446	ENST00000549606	3.11359		4.05832	2.84111
CDK4	ENSG00000135446	ENST00000550419	3.11359		4.72972	3.27477
CDK4	ENSG00000135446	ENST00000551706	3.11359		5.57127	6.38138
CDK4	ENSG00000135446	ENST00000551800	3.11359		4.53247	3.13157
CDK4	ENSG00000135446	ENST00000551888	3.11359		5.63423	6.54342
CDK4	ENSG00000135446	ENST00000552254	3.11359		4.50077	3.09588
CDK4	ENSG00000135446	ENST00000552388	3.11359		7.97147	5.49307
CDK4	ENSG00000135446	ENST00000552713	3.11359		7.40918	5.06067
CDK4	ENSG00000135446	ENST00000552862	3.11359		5.53355	6.48551
CDK4	ENSG00000135446	ENST00000553237	3.11359		7.69186	5.22706
CEP112	ENSG00000154240	ENST00000317442	1.02874		5.72016	3.38466
CEP112	ENSG00000154240	ENST00000392769	1.02874		3.83024	5.14213
CEP112	ENSG00000154240	ENST00000535342	1.02874		5.49854	3.35151
CEP112	ENSG00000154240	ENST00000537949	1.02874		2.5531	1.52314
CEP290	ENSG00000198707	ENST00000309041	1.143		3.63391	4.6667
CEP290	ENSG00000198707	ENST00000397838	1.143		5.83384	3.55956
CEP290	ENSG00000198707	ENST00000547691	1.143		5.84906	3.48622
CEP290	ENSG00000198707	ENST00000547926	1.143		6.21426	4.26718
CEP290	ENSG00000198707	ENST00000550962	1.143		6.29712	3.45479
CEP290	ENSG00000198707	ENST00000552770	1.143		3.30943	3.6657
CEP290	ENSG00000198707	ENST00000552810	1.143		2.53813	1.39363
CERS5	ENSG00000139624	ENST00000317551	2.6397		4.05168	2.70071
CERS5	ENSG00000139624	ENST00000380189	2.6397		1.14524	1.06609
CERS5	ENSG00000139624	ENST00000422340	2.6397		-0.339333	-0.649721
CERS5	ENSG00000139624	ENST00000438450	2.6397		3.42916	1.51723
CERS5	ENSG00000139624	ENST00000542320	2.6397		-0.642589	-1.46539
CERS5	ENSG00000139624	ENST00000546406	2.6397		0.218518	0.440035
CERS5	ENSG00000139624	ENST00000546514	2.6397		4.184	3.24849
CERS5	ENSG00000139624	ENST00000546676	2.6397		3.20439	4.8286
CERS5	ENSG00000139624	ENST00000547138	2.6397		0.926391	0.488806
CERS5	ENSG00000139624	ENST00000547455	2.6397		3.12609	3.30041
CERS5	ENSG00000139624	ENST00000547787	2.6397		1.52601	3.66619
CERS5	ENSG00000139624	ENST00000547800	2.6397		0.928762	2.57105
CERS5	ENSG00000139624	ENST00000547852	2.6397		4.9348	3.59465
CERS5	ENSG00000139624	ENST00000548930	2.6397		3.20825	1.71727
CERS5	ENSG00000139624	ENST00000548942	2.6397		0.0908904	1.77462
CERS5	ENSG00000139624	ENST00000549089	2.6397		4.40183	2.12399
CERS5	ENSG00000139624	ENST00000549389	2.6397		0.721696	0.979947
CERS5	ENSG00000139624	ENST00000549942	2.6397		1.01091	2.99678
CERS5	ENSG00000139624	ENST00000550079	2.6397		1.72815	4.39161
CERS5	ENSG00000139624	ENST00000550258	2.6397		0.956923	0.382478
CERS5	ENSG00000139624	ENST00000550547	2.6397		0.333985	2.46311
CERS5	ENSG00000139624	ENST00000550899	2.6397		4.55967	4.10085
CERS5	ENSG00000139624	ENST00000550919	2.6397		4.39037	3.13564
CERS5	ENSG00000139624	ENST00000551005	2.6397		2.48636	5.00209
CERS5	ENSG00000139624	ENST00000551384	2.6397		-0.433867	-1.43597
CERS5	ENSG00000139624	ENST00000551697	2.6397		0.70877	0.344049
CERS5	ENSG00000139624	ENST00000551757	2.6397		2.98698	3.25585
CERS5	ENSG00000139624	ENST00000553122	2.6397		1.45058	3.89634
CFAP54	ENSG00000188596	ENST00000342887	3.51665		5.19666	5.39049
CFAP54	ENSG00000188596	ENST00000524981	3.51665		4.17248	4.60497
CHPT1	ENSG00000111666	ENST00000229266	1.32738		1.75556	3.29086
CHPT1	ENSG00000111666	ENST00000546490	1.32738		0.845948	0.544322
CHPT1	ENSG00000111666	ENST00000546873	1.32738		1.98209	4.95693
CHPT1	ENSG00000111666	ENST00000549128	1.32738		2.04126	3.873
CHPT1	ENSG00000111666	ENST00000549872	1.32738		1.66222	2.87958
CHPT1	ENSG00000111666	ENST00000550385	1.32738		2.17027	3.87731
CHPT1	ENSG00000111666	ENST00000552213	1.32738		1.74868	4.85359
CHPT1	ENSG00000111666	ENST00000552215	1.32738		4.55619	2.78931
CHPT1	ENSG00000111666	ENST00000552329	1.32738		1.50771	3.2921
CHPT1	ENSG00000111666	ENST00000552351	1.32738		1.97468	3.17223
CNOT2	ENSG00000111596	ENST00000229195	1.36309		2.51524	3.71629
CNOT2	ENSG00000111596	ENST00000418359	1.36309		4.72043	2.66102
CNOT2	ENSG00000111596	ENST00000546673	1.36309		1.2701	0.356398
CNOT2	ENSG00000111596	ENST00000547149	1.36309		2.51715	3.83458
CNOT2	ENSG00000111596	ENST00000547321	1.36309		1.90587	0.235454
CNOT2	ENSG00000111596	ENST00000547780	1.36309		2.16792	0.328086
CNOT2	ENSG00000111596	ENST00000547867	1.36309		3.03898	4.63126
CNOT2	ENSG00000111596	ENST00000548021	1.36309		3.17648	4.29697
CNOT2	ENSG00000111596	ENST00000548159	1.36309		2.62886	3.7611
CNOT2	ENSG00000111596	ENST00000548230	1.36309		5.16042	2.41078
CNOT2	ENSG00000111596	ENST00000548338	1.36309		1.54903	1.3246
CNOT2	ENSG00000111596	ENST00000548599	1.36309		1.13989	0.443916
CNOT2	ENSG00000111596	ENST00000548686	1.36309		0	2.40439
CNOT2	ENSG00000111596	ENST00000548741	1.36309		5.22882	4.17052
CNOT2	ENSG00000111596	ENST00000548863	1.36309		1.82677	0.979947
CNOT2	ENSG00000111596	ENST00000548939	1.36309		1.27831	0.267433
CNOT2	ENSG00000111596	ENST00000549443	1.36309		1.90013	0.820544
CNOT2	ENSG00000111596	ENST00000549705	1.36309		1.33643	0.500851
CNOT2	ENSG00000111596	ENST00000549709	1.36309		2.45798	4.07895
CNOT2	ENSG00000111596	ENST00000549750	1.36309		0.657795	-0.454183
CNOT2	ENSG00000111596	ENST00000549947	1.36309		2.41383	1.69034
CNOT2	ENSG00000111596	ENST00000550155	1.36309		2.30265	3.30097
CNOT2	ENSG00000111596	ENST00000550160	1.36309		2.46653	3.56938
CNOT2	ENSG00000111596	ENST00000550194	1.36309		4.60363	2.86055
CNOT2	ENSG00000111596	ENST00000550641	1.36309		4.74349	2.77421
CNOT2	ENSG00000111596	ENST00000550705	1.36309		2.45798	3.92842
CNOT2	ENSG00000111596	ENST00000551043	1.36309		1.10462	-0.0782916
CNOT2	ENSG00000111596	ENST00000551132	1.36309		4.56208	4.23594
CNOT2	ENSG00000111596	ENST00000551179	1.36309		3.35277	4.22712
CNOT2	ENSG00000111596	ENST00000551434	1.36309		1.13989	0.443916
CNOT2	ENSG00000111596	ENST00000551483	1.36309		2.56531	3.60686
CNOT2	ENSG00000111596	ENST00000551661	1.36309		1.36994	3.33314
CNOT2	ENSG00000111596	ENST00000551710	1.36309		4.05604	2.02343
CNOT2	ENSG00000111596	ENST00000551873	1.36309		1.6824	0.495842
CNOT2	ENSG00000111596	ENST00000552151	1.36309		1.50234	0.0734897
CNOT2	ENSG00000111596	ENST00000552231	1.36309		2.71278	3.85422
CNOT2	ENSG00000111596	ENST00000552319	1.36309		1.39218	0.0600074
CNOT2	ENSG00000111596	ENST00000552422	1.36309		4.28779	2.0115
CNOT2	ENSG00000111596	ENST00000552483	1.36309		1.17338	0.0516572
CNOT2	ENSG00000111596	ENST00000552599	1.36309		1.21405	-0.0282379
CNOT2	ENSG00000111596	ENST00000552915	1.36309		2.69496	3.69184
CNOT2	ENSG00000111596	ENST00000553020	1.36309		1.39383	1.18628
CNOT2	ENSG00000111596	ENST00000553078	1.36309		3.30041	4.48997
COL2A1	ENSG00000139219	ENST00000337299	1.31319		4.90286	8.75675
COL2A1	ENSG00000139219	ENST00000380518	1.31319		5.54259	7.19152
COL2A1	ENSG00000139219	ENST00000465743	1.31319		0	1.1245
COL2A1	ENSG00000139219	ENST00000474996	1.31319		2.90524	5.88192
COL2A1	ENSG00000139219	ENST00000483376	1.31319		1.74868	5.14376
COL2A1	ENSG00000139219	ENST00000490609	1.31319		3.55278	3.36131
COL2A1	ENSG00000139219	ENST00000493991	1.31319		6.57698	7.03204
COL2A1	ENSG00000139219	ENST00000546974	1.31319		3.55278	4.3453
COPZ1	ENSG00000111481	ENST00000262061	1.36981		3.92524	2.27743
COPZ1	ENSG00000111481	ENST00000455864	1.36981		0.656888	-0.0114245
COPZ1	ENSG00000111481	ENST00000548076	1.36981		3.32918	4.78277
COPZ1	ENSG00000111481	ENST00000548281	1.36981		4.72386	3.24765
COPZ1	ENSG00000111481	ENST00000548753	1.36981		2.23341	3.34565
COPZ1	ENSG00000111481	ENST00000549043	1.36981		4.31956	2.48924
COPZ1	ENSG00000111481	ENST00000549116	1.36981		0.65834	-0.0417883
COPZ1	ENSG00000111481	ENST00000550027	1.36981		1.97108	1.16889
COPZ1	ENSG00000111481	ENST00000550171	1.36981		3.76827	2.03485
COPZ1	ENSG00000111481	ENST00000550713	1.36981		5.10085	2.93252
COPZ1	ENSG00000111481	ENST00000551412	1.36981		1.44002	0.64364
COPZ1	ENSG00000111481	ENST00000551779	1.36981		2.06283	0.991054
COPZ1	ENSG00000111481	ENST00000551962	1.36981		1.66536	0.477799
COPZ1	ENSG00000111481	ENST00000552218	1.36981		1.51779	0.517735
COPZ1	ENSG00000111481	ENST00000552362	1.36981		1.83858	0.558951
COPZ1	ENSG00000111481	ENST00000552848	1.36981		4.92228	1.98137
COPZ1	ENSG00000111481	ENST00000553009	1.36981		2.50271	0.964002
COPZ1	ENSG00000111481	ENST00000553231	1.36981		5.88129	3.61385
COX14	ENSG00000178449	ENST00000317943	2.6397		5.30394	6.09435
COX14	ENSG00000178449	ENST00000548985	2.6397		8.12546	5.53737
COX14	ENSG00000178449	ENST00000550487	2.6397		8.35599	5.44295
COX14	ENSG00000178449	ENST00000550654	2.6397		5.83167	6.50938
CPM	ENSG00000135678	ENST00000338356	3.44736		2.97685	2.95352
CPM	ENSG00000135678	ENST00000546373	3.44736		1.86863	2.18133
CPM	ENSG00000135678	ENST00000546556	3.44736		5.21898	7.66973
CPM	ENSG00000135678	ENST00000546912	3.44736		2.49528	3.01463
CPM	ENSG00000135678	ENST00000547134	3.44736		1.3567	3.17641
CPM	ENSG00000135678	ENST00000547924	3.44736		1.47009	3.79518
CPM	ENSG00000135678	ENST00000548262	3.44736		4.34508	3.46595
CPM	ENSG00000135678	ENST00000548954	3.44736		4.184	4.17052
CPM	ENSG00000135678	ENST00000549691	3.44736		0.669145	3.26127
CPM	ENSG00000135678	ENST00000549781	3.44736		0.669145	3.26127
CPM	ENSG00000135678	ENST00000551568	3.44736		6.25505	5.01092
CPM	ENSG00000135678	ENST00000551728	3.44736		3.12604	3.07168
CPM	ENSG00000135678	ENST00000551897	3.44736		4.71982	7.335
CPS1	ENSG00000021826	ENST00000233072	0.994837		4.8722	2.71388
CPS1	ENSG00000021826	ENST00000417946	0.994837		3.3358	4.18899
CPS1	ENSG00000021826	ENST00000430249	0.994837		2.98377	4.10258
CPS1	ENSG00000021826	ENST00000451903	0.994837		3.27099	4.50735
CPS1	ENSG00000021826	ENST00000467353	0.994837		3.12609	2.35921
CPS1	ENSG00000021826	ENST00000470791	0.994837		6.12321	3.97161
CPS1	ENSG00000021826	ENST00000479988	0.994837		2.45241	1.92759
CPS1	ENSG00000021826	ENST00000497121	0.994837		2.07595	1.00882
CPS1	ENSG00000021826	ENST00000497163	0.994837		4.00265	3.65489
CPS1	ENSG00000021826	ENST00000518043	0.994837		4.882	2.52847
CPS1	ENSG00000021826	ENST00000523702	0.994837		4.89177	2.75249
CPSF6	ENSG00000111605	ENST00000266679	3.44736		2.83791	1.42336
CPSF6	ENSG00000111605	ENST00000435070	3.44736		5.13909	5.51697
CPSF6	ENSG00000111605	ENST00000456847	3.44736		5.97553	3.67527
CPSF6	ENSG00000111605	ENST00000547486	3.44736		2.69088	1.20854
CPSF6	ENSG00000111605	ENST00000550075	3.44736		3.32848	2.0138
CPSF6	ENSG00000111605	ENST00000550987	3.44736		6.43976	3.96652
CPSF6	ENSG00000111605	ENST00000551516	3.44736		1.86299	5.74196
CTDSP2	ENSG00000175215	ENST00000398073	2.05377		2.96283	2.02132
CTDSP2	ENSG00000175215	ENST00000547169	2.05377		6.12666	4.25231
CTDSP2	ENSG00000175215	ENST00000547701	2.05377		3.68379	5.15557
CTDSP2	ENSG00000175215	ENST00000548823	2.05377		6.03184	4.15443
CTDSP2	ENSG00000175215	ENST00000549039	2.05377		6.07093	4.23803
CTDSP2	ENSG00000175215	ENST00000550144	2.05377		5.7937	4.01518
CTDSP2	ENSG00000175215	ENST00000551594	2.05377		5.77022	3.88603
CTDSP2	ENSG00000175215	ENST00000552294	2.05377		3.03182	2.01736
CUL3	ENSG00000036257	ENST00000264414	1.04076		3.06059	3.8369
CUL3	ENSG00000036257	ENST00000344951	1.04076		3.1992	4.09598
CUL3	ENSG00000036257	ENST00000409096	1.04076		1.88386	0.452648
CUL3	ENSG00000036257	ENST00000409777	1.04076		3.00875	3.90862
CUL3	ENSG00000036257	ENST00000432260	1.04076		1.52311	0.520604
CUL3	ENSG00000036257	ENST00000436172	1.04076		2.8548	3.72548
CUL3	ENSG00000036257	ENST00000451538	1.04076		2.16644	1.31155
CUL3	ENSG00000036257	ENST00000454323	1.04076		5.28483	3.06486
CUL3	ENSG00000036257	ENST00000481135	1.04076		2.69496	3.372
CUL3	ENSG00000036257	ENST00000484081	1.04076		2.55005	1.08559
CUL3	ENSG00000036257	ENST00000487558	1.04076		5.28781	2.86189
CUL3	ENSG00000036257	ENST00000497715	1.04076		1.81883	0.404546
CUL3	ENSG00000036257	ENST00000536702	1.04076		1.713	0.441079
CUL3	ENSG00000036257	ENST00000541548	1.04076		4.6751	2.66727
CUL3	ENSG00000036257	ENST00000546102	1.04076		2.06009	3.71682
CYP27B1	ENSG00000111012	ENST00000228606	3.11359		5.28114	4.29164
CYP27B1	ENSG00000111012	ENST00000546496	3.11359		0	1.3483
CYP27B1	ENSG00000111012	ENST00000546567	3.11359		6.16698	4.68583
CYP27B1	ENSG00000111012	ENST00000546609	3.11359		3.24849	3.80559
CYP27B1	ENSG00000111012	ENST00000547344	3.11359		5.77768	6.81438
CYP27B1	ENSG00000111012	ENST00000547451	3.11359		5.22242	4.54997
CYP27B1	ENSG00000111012	ENST00000552186	3.11359		7.39635	4.84951
DBX2	ENSG00000185610	ENST00000332700	2.28396		8.0386	6.18775
DDX5	ENSG00000108654	ENST00000225792	1.02874		4.73893	3.47039
DDX5	ENSG00000108654	ENST00000450599	1.02874		2.56948	4.53588
DDX5	ENSG00000108654	ENST00000540698	1.02874		1.40868	1.0051
DHH	ENSG00000139549	ENST00000266991	1.14		1.1245	4.74226
DNAJC22	ENSG00000178401	ENST00000395069	1.13648		6.11077	5.53071
DNAJC22	ENSG00000178401	ENST00000549441	1.13648		8.31213	3.69487
DNAJC22	ENSG00000178401	ENST00000551153	1.13648		5.82427	1.47009
DNAJC22	ENSG00000178401	ENST00000552651	1.13648		4.47539	2.89553
DOCK10	ENSG00000135905	ENST00000258390	1.04076		0.620879	0.728308
DOCK10	ENSG00000135905	ENST00000409592	1.04076		0.333765	0.929692
DOCK10	ENSG00000135905	ENST00000422684	1.04076		-2.61739	-0.894956
DOCK10	ENSG00000135905	ENST00000435582	1.04076		-4.76577	-1.56138
DOCK10	ENSG00000135905	ENST00000458608	1.04076		0.529504	1.15803
DOCK10	ENSG00000135905	ENST00000471810	1.04076		-1.48386	2.93894
DOCK10	ENSG00000135905	ENST00000472652	1.04076		-1.21899	-0.539492
DOCK10	ENSG00000135905	ENST00000474102	1.04076		-2.86122	-2.02745
DOCK10	ENSG00000135905	ENST00000489831	1.04076		1.27918	1.01024
DOCK10	ENSG00000135905	ENST00000492251	1.04076		-3.19592	-0.832082
DOCK10	ENSG00000135905	ENST00000492369	1.04076		-1.49876	1.94553
DOCK10	ENSG00000135905	ENST00000535663	1.04076		-0.518367	0.967412
DOCK10	ENSG00000135905	ENST00000543715	1.04076		0.213849	0.756458
DTX3	ENSG00000178498	ENST00000337737	1.29415		2.955	2.24687
DTX3	ENSG00000178498	ENST00000548198	1.29415		6.13469	4.01822
DTX3	ENSG00000178498	ENST00000548478	1.29415		3.83375	4.88381
DTX3	ENSG00000178498	ENST00000548804	1.29415		6.44749	4.47949
DTX3	ENSG00000178498	ENST00000549583	1.29415		3.94646	5.3604
DTX3	ENSG00000178498	ENST00000550300	1.29415		6.77545	4.80233
DTX3	ENSG00000178498	ENST00000550596	1.29415		3.79465	4.70008
DTX3	ENSG00000178498	ENST00000551632	1.29415		5.60492	4.02552
DTX3	ENSG00000178498	ENST00000551835	1.29415		3.8143	5.4946
DUSP6	ENSG00000139318	ENST00000279488	3.79716		5.1675	4.86771
DUSP6	ENSG00000139318	ENST00000308385	3.79716		5.3216	5.1817
DUSP6	ENSG00000139318	ENST00000547140	3.79716		7.86915	6.70144
DUSP6	ENSG00000139318	ENST00000547291	3.79716		6.00539	8.10569
DUSP6	ENSG00000139318	ENST00000548755	3.79716		3.79612	4.57662
ELK3	ENSG00000111145	ENST00000228741	3.51665		7.11387	4.70085
ELK3	ENSG00000111145	ENST00000547249	3.51665		3.19822	2.03045
ELK3	ENSG00000111145	ENST00000547860	3.51665		6.71895	4.70855
ELK3	ENSG00000111145	ENST00000549529	3.51665		6.13495	3.91542
ELK3	ENSG00000111145	ENST00000549985	3.51665		6.80608	5.05035
ELK3	ENSG00000111145	ENST00000552142	3.51665		4.89224	5.89558
ENDOU	ENSG00000111405	ENST00000229003	1.89476		2.51628	4.62162
ENDOU	ENSG00000111405	ENST00000422538	1.89476		2.84489	2.65791
ENDOU	ENSG00000111405	ENST00000545824	1.89476		0.826244	1.47009
EPHA4	ENSG00000116106	ENST00000281821	1.04076		2.96849	4.01523
EPHA4	ENSG00000116106	ENST00000409854	1.04076		2.94496	4.044
EPHA4	ENSG00000116106	ENST00000409938	1.04076		5.32217	2.79998
EPHA4	ENSG00000116106	ENST00000415749	1.04076		0.846863	-0.025072
EPHA4	ENSG00000116106	ENST00000419964	1.04076		3.10574	4.13408
EPHA4	ENSG00000116106	ENST00000424339	1.04076		4.28279	2.75249
EPHA4	ENSG00000116106	ENST00000434266	1.04076		2.32285	3.79552
EPHA4	ENSG00000116106	ENST00000441679	1.04076		4.25805	2.81356
EPHA4	ENSG00000116106	ENST00000443796	1.04076		2.588	3.73995
EPHA4	ENSG00000116106	ENST00000463446	1.04076		4.09598	2.24907
EPHA4	ENSG00000116106	ENST00000469354	1.04076		4.99461	2.74704
EPHA4	ENSG00000116106	ENST00000472696	1.04076		3.80039	2.70475
EPHA4	ENSG00000116106	ENST00000495693	1.04076		2.62219	3.73995
EPHA4	ENSG00000116106	ENST00000541600	1.04076		5.03765	2.50289
ERBB4	ENSG00000178568	ENST00000260943	0.994837		-2.89553	-2.89553
ERBB4	ENSG00000178568	ENST00000342788	0.994837		-0.806905	-2.38505
ERBB4	ENSG00000178568	ENST00000402597	0.994837		-2.89553	-2.89553
ERBB4	ENSG00000178568	ENST00000435846	0.994837		-2.40439	-2.40439
ERBB4	ENSG00000178568	ENST00000436443	0.994837		-1.82614	0.765985
ERBB4	ENSG00000178568	ENST00000463121	0.994837		-1.654	-1.654
ERBB4	ENSG00000178568	ENST00000484594	0.994837		-3.79518	-3.79518
FAM124B	ENSG00000124019	ENST00000243806	1.04076		3.55278	4.68583
FAM124B	ENSG00000124019	ENST00000389874	1.04076		3.53883	7.63321
FAM124B	ENSG00000124019	ENST00000409685	1.04076		3.38434	7.28159
FAM19A2	ENSG00000198673	ENST00000416284	1.39047		0	2.89553
FAM19A2	ENSG00000198673	ENST00000500610	1.39047		-0.0506417	-1.42544
FAM19A2	ENSG00000198673	ENST00000547075	1.39047		1.654	2.0329
FAM19A2	ENSG00000198673	ENST00000547919	1.39047		0	0.826244
FAM19A2	ENSG00000198673	ENST00000547941	1.39047		3.26127	1.3483
FAM19A2	ENSG00000198673	ENST00000549379	1.39047		-1.654	-1.654
FAM19A2	ENSG00000198673	ENST00000549456	1.39047		0	0.826244
FAM19A2	ENSG00000198673	ENST00000550003	1.39047		0	0.826244
FAM19A2	ENSG00000198673	ENST00000550060	1.39047		0	0.826244
FAM19A2	ENSG00000198673	ENST00000550396	1.39047		0	0.826244
FAM19A2	ENSG00000198673	ENST00000551619	1.39047		0	1.654
FARSB	ENSG00000116120	ENST00000281828	1.04076		2.43664	1.04769
FGD6	ENSG00000180263	ENST00000343958	2.35884		3.4377	5.88582
FGD6	ENSG00000180263	ENST00000451107	2.35884		-0.362078	0.880242
FGD6	ENSG00000180263	ENST00000546711	2.35884		6.18888	5.21334
FGD6	ENSG00000180263	ENST00000548069	2.35884		-0.328086	0.698559
FGD6	ENSG00000180263	ENST00000549499	2.35884		4.40553	6.69749
FGD6	ENSG00000180263	ENST00000550368	2.35884		4.00265	3.89871
FGD6	ENSG00000180263	ENST00000551521	2.35884		-0.371495	0.711923
FRS2	ENSG00000166225	ENST00000397997	2.1553		4.45691	5.83774
FRS2	ENSG00000166225	ENST00000547219	2.1553		2.83163	2.72864
FRS2	ENSG00000166225	ENST00000547414	2.1553		6.12551	4.00928
FRS2	ENSG00000166225	ENST00000548154	2.1553		4.71982	6.04805
FRS2	ENSG00000166225	ENST00000549092	2.1553		5.93361	4.07775
FRS2	ENSG00000166225	ENST00000549921	2.1553		4.50788	6.01566
FRS2	ENSG00000166225	ENST00000550169	2.1553		4.95869	6.67118
FRS2	ENSG00000166225	ENST00000550316	2.1553		5.12738	4.45169
FRS2	ENSG00000166225	ENST00000550389	2.1553		3.57458	2.74392
FRS2	ENSG00000166225	ENST00000550937	2.1553		4.16752	6.00339
FRS2	ENSG00000166225	ENST00000551325	2.1553		4.55684	3.47223
GALNT4	ENSG00000257594	ENST00000529983	3.79716		7.86156	6.15644
GLS	ENSG00000115419	ENST00000320717	0.903555		-0.97974	-1.82933
GLS	ENSG00000115419	ENST00000338435	0.903555		-1.48623	-2.30634
GLS	ENSG00000115419	ENST00000409215	0.903555		1.58958	-0.155055
GLS	ENSG00000115419	ENST00000409428	0.903555		-1.19466	-1.98588
GLS	ENSG00000115419	ENST00000409626	0.903555		1.84956	0.00802886
GLS	ENSG00000115419	ENST00000412247	0.903555		-0.970665	-1.45496
GLS	ENSG00000115419	ENST00000417154	0.903555		-1.25609	-1.89802
GLS	ENSG00000115419	ENST00000457316	0.903555		-1.30139	-2.16384
GLS	ENSG00000115419	ENST00000461965	0.903555		-1.25936	-1.86905
GLS	ENSG00000115419	ENST00000468352	0.903555		-1.41813	-2.26659
GLS	ENSG00000115419	ENST00000469774	0.903555		-1.22873	-1.85759
GLS	ENSG00000115419	ENST00000471443	0.903555		-0.552704	1.33477
GLS	ENSG00000115419	ENST00000479552	0.903555		2.19404	-0.669339
GLS	ENSG00000115419	ENST00000495444	0.903555		-1.43457	-1.26395
GLS	ENSG00000115419	ENST00000496170	0.903555		-1.30754	-2.1923
GNA13	ENSG00000120063	ENST00000439174	1.02874		4.93795	3.34745
GNA13	ENSG00000120063	ENST00000541118	1.02874		2.6109	4.39143
GNS	ENSG00000135677	ENST00000258145	1.86856		3.91825	2.41575
GNS	ENSG00000135677	ENST00000418919	1.86856		1.77658	3.57268
GNS	ENSG00000135677	ENST00000537823	1.86856		0.659836	-0.0480281
GNS	ENSG00000135677	ENST00000540196	1.86856		0.826948	0.637535
GNS	ENSG00000135677	ENST00000540883	1.86856		4.08178	3.03215
GNS	ENSG00000135677	ENST00000541781	1.86856		3.79005	2.38457
GNS	ENSG00000135677	ENST00000542058	1.86856		1.6412	3.48678
GNS	ENSG00000135677	ENST00000543646	1.86856		3.88096	2.52334
GNS	ENSG00000135677	ENST00000545273	1.86856		0.492115	0.117396
GPD1	ENSG00000167588	ENST00000301149	2.6397		10.4118	7.63593
GPD1	ENSG00000167588	ENST00000547190	2.6397		4.51316	5.4575
GPD1	ENSG00000167588	ENST00000547964	2.6397		4.03063	4.48997
GPD1	ENSG00000167588	ENST00000548152	2.6397		4.68583	3.01463
GPD1	ENSG00000167588	ENST00000548814	2.6397		7.23816	5.70988
GPD1	ENSG00000167588	ENST00000550172	2.6397		5.51885	5.30914
GPD1	ENSG00000167588	ENST00000551939	2.6397		5.42288	5.05337
GRIP1	ENSG00000155974	ENST00000359742	2.01368		0.826244	1.98209
GRIP1	ENSG00000155974	ENST00000398016	2.01368		0.98486	1.06169
GRIP1	ENSG00000155974	ENST00000535002	2.01368		0	0.669145
GRIP1	ENSG00000155974	ENST00000535323	2.01368		0	1.1245
GRIP1	ENSG00000155974	ENST00000536215	2.01368		0	2.40439
GRIP1	ENSG00000155974	ENST00000538164	2.01368		0.826244	1.47009
GRIP1	ENSG00000155974	ENST00000538211	2.01368		1.1245	2.40439
GRIP1	ENSG00000155974	ENST00000540433	2.01368		2.40439	0
GRIP1	ENSG00000155974	ENST00000540854	2.01368		1.654	1.73083
GRIP1	ENSG00000155974	ENST00000541947	2.01368		0.669145	0
GRIP1	ENSG00000155974	ENST00000543172	2.01368		1.654	1.3483
HAL	ENSG00000084110	ENST00000261208	1.4546		3.97161	2.35921
HAL	ENSG00000084110	ENST00000538703	1.4546		2.89553	0.826244
HAL	ENSG00000084110	ENST00000541929	1.4546		1.47009	2.40439
HAL	ENSG00000084110	ENST00000544080	1.4546		1.74868	0
HAL	ENSG00000084110	ENST00000546579	1.4546		0	1.654
HAL	ENSG00000084110	ENST00000546999	1.4546		1.73083	0
HAL	ENSG00000084110	ENST00000548636	1.4546		0.669145	0
HAL	ENSG00000084110	ENST00000548808	1.4546		1.73083	0.669145
HAL	ENSG00000084110	ENST00000549376	1.4546		0.669145	0
HAL	ENSG00000084110	ENST00000551562	1.4546		0.669145	1.654
HAL	ENSG00000084110	ENST00000552509	1.4546		2.40439	0
HDAC7	ENSG00000061273	ENST00000080059	1.31319		1.29717	0.377922
HDAC7	ENSG00000061273	ENST00000354334	1.31319		2.31021	3.84008
HDAC7	ENSG00000061273	ENST00000380610	1.31319		2.08791	3.5333
HDAC7	ENSG00000061273	ENST00000417107	1.31319		0.956923	0.253517
HDAC7	ENSG00000061273	ENST00000417902	1.31319		3.46595	3.01463
HDAC7	ENSG00000061273	ENST00000421231	1.31319		0.927076	3.72667
HDAC7	ENSG00000061273	ENST00000422254	1.31319		3.51486	3.50137
HDAC7	ENSG00000061273	ENST00000425451	1.31319		1.87945	3.49799
HDAC7	ENSG00000061273	ENST00000427332	1.31319		2.18851	3.62324
HDAC7	ENSG00000061273	ENST00000430670	1.31319		1.30671	0.353092
HDAC7	ENSG00000061273	ENST00000433685	1.31319		0.841277	0.0946803
HDAC7	ENSG00000061273	ENST00000434070	1.31319		1.70282	1.5181
HDAC7	ENSG00000061273	ENST00000440293	1.31319		0.922441	3.66372
HDAC7	ENSG00000061273	ENST00000445237	1.31319		2.88364	2.17574
HDAC7	ENSG00000061273	ENST00000447463	1.31319		1.02809	0.277563
HDAC7	ENSG00000061273	ENST00000450805	1.31319		1.86299	3.60863
HDAC7	ENSG00000061273	ENST00000459625	1.31319		1.1679	0.104342
HDAC7	ENSG00000061273	ENST00000463732	1.31319		1.56722	1.33899
HDAC7	ENSG00000061273	ENST00000470668	1.31319		2.07011	3.49074
HDAC7	ENSG00000061273	ENST00000471235	1.31319		1.38232	-0.0527696
HDAC7	ENSG00000061273	ENST00000477203	1.31319		4.42881	2.74384
HDAC7	ENSG00000061273	ENST00000477937	1.31319		4.74226	4.10721
HDAC7	ENSG00000061273	ENST00000485796	1.31319		1.16596	0.680208
HDAC7	ENSG00000061273	ENST00000488927	1.31319		0.501829	-0.00498527
HDAC7	ENSG00000061273	ENST00000491464	1.31319		1.94091	1.13444
HDAC7	ENSG00000061273	ENST00000547259	1.31319		2.24675	4.15109
HDAC7	ENSG00000061273	ENST00000548080	1.31319		2.43521	3.71882
HDAC7	ENSG00000061273	ENST00000548938	1.31319		2.44373	3.89167
HDAC7	ENSG00000061273	ENST00000549883	1.31319		1.75595	2.84568
HDAC7	ENSG00000061273	ENST00000552960	1.31319		1.20635	0.525176
HMGA2	ENSG00000149948	ENST00000354636	1.29415		2.04891	3.35233
HMGA2	ENSG00000149948	ENST00000393577	1.29415		0.488221	-0.341486
HMGA2	ENSG00000149948	ENST00000393578	1.29415		3.58991	1.47195
HMGA2	ENSG00000149948	ENST00000403681	1.29415		1.62214	0.139992
HMGA2	ENSG00000149948	ENST00000425208	1.29415		3.82192	3.46365
HMGA2	ENSG00000149948	ENST00000536545	1.29415		3.09506	2.55035
HMGA2	ENSG00000149948	ENST00000537275	1.29415		3.2912	1.03505
HMGA2	ENSG00000149948	ENST00000537429	1.29415		6.12321	3.74082
HMGA2	ENSG00000149948	ENST00000539662	1.29415		0.47117	-1.83206
HMGA2	ENSG00000149948	ENST00000541363	1.29415		-0.372858	-1.97347
HMGA2	ENSG00000149948	ENST00000545998	1.29415		3.70593	1.21211
HNRNPA1	ENSG00000135486	ENST00000330752	1.36981		2.68511	1.97696
HNRNPA1	ENSG00000135486	ENST00000340913	1.36981		4.81148	0.970495
HNRNPA1	ENSG00000135486	ENST00000546500	1.36981		3.29312	2.72073
HNRNPA1	ENSG00000135486	ENST00000547276	1.36981		1.68625	-1.3593
HNRNPA1	ENSG00000135486	ENST00000547566	1.36981		5.34481	1.30285
HNRNPA1	ENSG00000135486	ENST00000547708	1.36981		1.71574	-0.868374
HNRNPA1	ENSG00000135486	ENST00000547870	1.36981		3.68865	2.80951
HNRNPA1	ENSG00000135486	ENST00000548688	1.36981		2.25086	-0.747341
HNRNPA1	ENSG00000135486	ENST00000550482	1.36981		1.55885	-1.29688
HNRNPA1	ENSG00000135486	ENST00000550994	1.36981		1.9866	-0.496042
HNRNPA1	ENSG00000135486	ENST00000551665	1.36981		6.96585	3.54015
HNRNPA1	ENSG00000135486	ENST00000551679	1.36981		4.93864	1.21253
HNRNPA1	ENSG00000135486	ENST00000551702	1.36981		1.88404	-1.21355
HNRNPA1	ENSG00000135486	ENST00000551803	1.36981		3.74063	1.62031
HOXC4	ENSG00000198353	ENST00000303406	1.36981		1.97982	1.41131
HOXC4	ENSG00000198353	ENST00000430889	1.36981		3.39321	2.58103
HOXC4	ENSG00000198353	ENST00000507650	1.36981		4.75742	4.2932
HOXC5	ENSG00000172789	ENST00000312492	1.36981		4.98554	6.21785
IRAK3	ENSG00000090376	ENST00000261233	2.6953		8.54616	8.06531
IRAK3	ENSG00000090376	ENST00000457197	2.6953		7.09977	6.9226
IRAK3	ENSG00000090376	ENST00000545837	2.6953		6.81149	6.42591
IRS1	ENSG00000169047	ENST00000305123	1.04076		3.97358	3.23306
IRS1	ENSG00000169047	ENST00000498335	1.04076		3.34339	2.66657
KANSL1L	ENSG00000144445	ENST00000281772	0.994837		1.7904	0.768478
KANSL1L	ENSG00000144445	ENST00000415553	0.994837		3.57049	5.84493
KANSL1L	ENSG00000144445	ENST00000418791	0.994837		5.36766	3.6871
KANSL1L	ENSG00000144445	ENST00000428655	0.994837		-0.0432849	0.210658
KANSL1L	ENSG00000144445	ENST00000429908	0.994837		4.89778	3.81087
KANSL1L	ENSG00000144445	ENST00000438563	0.994837		3.64914	5.96166
KANSL1L	ENSG00000144445	ENST00000452086	0.994837		1.66814	1.32442
KANSL1L	ENSG00000144445	ENST00000453904	0.994837		3.97541	5.30266
KANSL1L	ENSG00000144445	ENST00000457374	0.994837		5.31396	3.89748
KANSL1L	ENSG00000144445	ENST00000460256	0.994837		0.633786	2.8357
KCNC2	ENSG00000166006	ENST00000546456	1.29918		0	2.65791
KCNE4	ENSG00000152049	ENST00000281830	1.04076		-3.3571	-1.5878
KCNE4	ENSG00000152049	ENST00000488477	1.04076		0.716015	6.11856
KCNMB4	ENSG00000135643	ENST00000258111	1.36309		2.24784	4.19779
KCNMB4	ENSG00000135643	ENST00000531884	1.36309		0.076827	2.37663
KIF21A	ENSG00000139116	ENST00000361418	0.952929		2.90217	4.0463
KIF21A	ENSG00000139116	ENST00000361961	0.952929		5.23834	3.14517
KIF21A	ENSG00000139116	ENST00000541463	0.952929		3.19638	4.4747
KIF21A	ENSG00000139116	ENST00000544797	0.952929		2.0272	0.561068
KIF21A	ENSG00000139116	ENST00000546817	0.952929		1.41753	0.500851
KIF21A	ENSG00000139116	ENST00000547108	0.952929		2.74445	1.69745
KIF21A	ENSG00000139116	ENST00000547733	0.952929		3.23199	4.02808
KIF21A	ENSG00000139116	ENST00000547745	0.952929		5.2995	3.11559
KIF21A	ENSG00000139116	ENST00000550429	0.952929		0.841277	0.0946803
KIF21A	ENSG00000139116	ENST00000551066	0.952929		1.99476	1.33899
KIF21A	ENSG00000139116	ENST00000551264	0.952929		2.58404	3.66355
KIF21A	ENSG00000139116	ENST00000552475	0.952929		2.90524	3.79518
KIF21A	ENSG00000139116	ENST00000552908	0.952929		2.52217	1.97859
KIF21A	ENSG00000139116	ENST00000552961	0.952929		5.28952	3.08705
KITLG	ENSG00000049130	ENST00000228280	1.56283		2.03429	0.33169
KITLG	ENSG00000049130	ENST00000347404	1.56283		2.04478	0.418873
KITLG	ENSG00000049130	ENST00000357116	1.56283		2.18629	0.69621
KITLG	ENSG00000049130	ENST00000378535	1.56283		3.21477	3.89793
KITLG	ENSG00000049130	ENST00000552044	1.56283		1.56297	0.443916
KMT2D	ENSG00000167548	ENST00000301067	1.14		4.73573	3.46106
KMT2D	ENSG00000167548	ENST00000526209	1.14		2.17252	3.98674
KMT2D	ENSG00000167548	ENST00000547610	1.14		5.4258	4.41206
KMT2D	ENSG00000167548	ENST00000549743	1.14		0.352958	1.18628
KMT2D	ENSG00000167548	ENST00000549799	1.14		3.36547	2.53039
KMT2D	ENSG00000167548	ENST00000550356	1.14		2.59212	2.89437
KMT2D	ENSG00000167548	ENST00000552391	1.14		1.21721	0.883816
KRT1	ENSG00000167768	ENST00000252244	3.53378		2.40439	1.3483
KRT2	ENSG00000172867	ENST00000309680	3.53378		6.47459	7.8501
KRT2	ENSG00000172867	ENST00000547106	3.53378		2.40439	3.24849
KRT3	ENSG00000186442	ENST00000417996	3.53378		5.22882	1.3483
KRT4	ENSG00000170477	ENST00000548097	3.53378		7.37785	5.78436
KRT4	ENSG00000170477	ENST00000549295	3.53378		5.32007	6.60907
KRT4	ENSG00000170477	ENST00000551436	3.53378		5.44259	6.20945
KRT4	ENSG00000170477	ENST00000551956	3.53378		8.96324	6.70861
KRT4	ENSG00000170477	ENST00000552668	3.53378		3.11631	5.14376
KRT5	ENSG00000186081	ENST00000252242	3.53378		6.79149	3.38434
KRT5	ENSG00000186081	ENST00000546577	3.53378		3.89871	1.1245
KRT5	ENSG00000186081	ENST00000547890	3.53378		3.2113	4.34508
KRT5	ENSG00000186081	ENST00000548409	3.53378		4.85359	2.49528
KRT5	ENSG00000186081	ENST00000549420	3.53378		3.11631	2.40439
KRT5	ENSG00000186081	ENST00000549511	3.53378		4.041	2.18294
KRT5	ENSG00000186081	ENST00000551013	3.53378		4.23116	1.98209
KRT5	ENSG00000186081	ENST00000551188	3.53378		4.95693	1.73083
KRT5	ENSG00000186081	ENST00000551275	3.53378		2.65791	2.40439
KRT5	ENSG00000186081	ENST00000552629	3.53378		7.06736	3.36131
KRT5	ENSG00000186081	ENST00000552952	3.53378		3.46365	3.26127
KRT6A	ENSG00000205420	ENST00000330722	3.53378		4.62162	2.49528
KRT6A	ENSG00000205420	ENST00000548735	3.53378		0.826244	0
KRT6A	ENSG00000205420	ENST00000549600	3.53378		2.78687	3.26127
KRT6A	ENSG00000205420	ENST00000549754	3.53378		3.2113	2.89553
KRT6A	ENSG00000205420	ENST00000549898	3.53378		1.73083	1.47009
KRT6B	ENSG00000185479	ENST00000252252	3.53378		5.4575	3.36131
KRT6C	ENSG00000170465	ENST00000252250	3.53378		2.28253	1.98209
KRT6C	ENSG00000170465	ENST00000553087	3.53378		1.1245	1.654
KRT7	ENSG00000135480	ENST00000331817	3.53378		4.926	5.62112
KRT7	ENSG00000135480	ENST00000546666	3.53378		2.89553	2.28253
KRT7	ENSG00000135480	ENST00000546856	3.53378		6.23566	7.70919
KRT7	ENSG00000135480	ENST00000547613	3.53378		5.58967	5.55551
KRT7	ENSG00000135480	ENST00000548088	3.53378		6.35487	7.72391
KRT7	ENSG00000135480	ENST00000548657	3.53378		3.82316	4.97901
KRT7	ENSG00000135480	ENST00000549127	3.53378		6.14743	3.72214
KRT7	ENSG00000135480	ENST00000549638	3.53378		3.2427	1.37699
KRT7	ENSG00000135480	ENST00000550153	3.53378		3.02439	1.21454
KRT7	ENSG00000135480	ENST00000551130	3.53378		5.75787	7.04407
KRT7	ENSG00000135480	ENST00000552183	3.53378		5.98832	4.2932
KRT7	ENSG00000135480	ENST00000552322	3.53378		4.56297	5.1707
KRT7	ENSG00000135480	ENST00000552400	3.53378		4.62162	3.12609
KRT71	ENSG00000139648	ENST00000267119	3.53378		6.16698	0.826244
KRT72	ENSG00000170486	ENST00000293745	3.53378		3.01463	4.48997
KRT72	ENSG00000170486	ENST00000354310	3.53378		4.34508	3.12609
KRT72	ENSG00000170486	ENST00000537672	3.53378		3.26127	2.68065
KRT72	ENSG00000170486	ENST00000550829	3.53378		2.89553	2.0329
KRT73	ENSG00000186049	ENST00000305748	3.53378		1.1245	4.34508
KRT73	ENSG00000186049	ENST00000546934	3.53378		2.68065	2.18294
KRT73	ENSG00000186049	ENST00000552855	3.53378		1.3483	1.1245
KRT74	ENSG00000170484	ENST00000305620	3.53378		1.74868	4.00265
KRT74	ENSG00000170484	ENST00000546384	3.53378		2.40439	0.826244
KRT74	ENSG00000170484	ENST00000549343	3.53378		4.62162	2.99233
KRT75	ENSG00000170454	ENST00000252245	3.53378		2.51628	7.04407
KRT76	ENSG00000185069	ENST00000332411	3.53378		3.55278	1.73083
KRT77	ENSG00000189182	ENST00000341809	3.53378		1.1245	2.40439
KRT77	ENSG00000189182	ENST00000550823	3.53378		2.18294	0
KRT77	ENSG00000189182	ENST00000553168	3.53378		1.3483	0
KRT78	ENSG00000170423	ENST00000304620	3.53378		5.30914	4.3453
KRT78	ENSG00000170423	ENST00000359499	3.53378		4.81706	6.5516
KRT78	ENSG00000170423	ENST00000547110	3.53378		2.40439	0.826244
KRT78	ENSG00000170423	ENST00000547920	3.53378		2.68065	2.65791
KRT78	ENSG00000170423	ENST00000551581	3.53378		1.47009	0
KRT79	ENSG00000185640	ENST00000330553	3.53378		6.55102	5.5373
KRT79	ENSG00000185640	ENST00000546453	3.53378		4.67391	6.09542
KRT79	ENSG00000185640	ENST00000549255	3.53378		3.4873	4.40257
KRT8	ENSG00000170421	ENST00000293308	3.53378		1.776	1.64508
KRT8	ENSG00000170421	ENST00000546542	3.53378		-0.606331	-1.73083
KRT8	ENSG00000170421	ENST00000546583	3.53378		2.59874	0.00977304
KRT8	ENSG00000170421	ENST00000546826	3.53378		-3.07695	-4.28124
KRT8	ENSG00000170421	ENST00000546897	3.53378		0.161296	-2.43532
KRT8	ENSG00000170421	ENST00000546900	3.53378		0.204686	-2.13677
KRT8	ENSG00000170421	ENST00000546921	3.53378		-1.34283	-5.92804
KRT8	ENSG00000170421	ENST00000547031	3.53378		2.87043	-0.834636
KRT8	ENSG00000170421	ENST00000547176	3.53378		0.98486	0.679159
KRT8	ENSG00000170421	ENST00000547413	3.53378		-1.27025	-2.42828
KRT8	ENSG00000170421	ENST00000548998	3.53378		-1.51989	-1.8041
KRT8	ENSG00000170421	ENST00000549176	3.53378		-0.439139	-1.81971
KRT8	ENSG00000170421	ENST00000549198	3.53378		0.0716475	0.730987
KRT8	ENSG00000170421	ENST00000550170	3.53378		-0.0557227	-0.960742
KRT8	ENSG00000170421	ENST00000551318	3.53378		-0.165118	-2.37255
KRT8	ENSG00000170421	ENST00000552150	3.53378		1.70508	1.77673
KRT8	ENSG00000170421	ENST00000552551	3.53378		-1.60271	-4.00577
KRT8	ENSG00000170421	ENST00000552877	3.53378		-0.698559	-1.02664
KRT80	ENSG00000167767	ENST00000313234	3.53378		2.43915	1.53906
KRT80	ENSG00000167767	ENST00000394815	3.53378		2.22415	1.22634
KRT80	ENSG00000167767	ENST00000466011	3.53378		1.32434	-2.31503
KRT81	ENSG00000205426	ENST00000327741	3.53378		7.42466	0.908395
KRT82	ENSG00000161850	ENST00000257974	3.53378		2.0329	0
KRT83	ENSG00000170523	ENST00000293670	3.53378		2.0329	0.669145
KRT84	ENSG00000161849	ENST00000257951	3.53378		4.88769	5.72605
KRT85	ENSG00000135443	ENST00000257901	3.53378		2.78687	6.32986
KRT85	ENSG00000135443	ENST00000544265	3.53378		2.89553	3.24849
KRT85	ENSG00000135443	ENST00000552537	3.53378		0	1.98209
KRT86	ENSG00000170442	ENST00000293525	3.53378		2.0656	0.00971038
KRT86	ENSG00000170442	ENST00000423955	3.53378		2.89559	2.32357
LANCL1	ENSG00000115365	ENST00000233714	0.994837		1.95547	0.676992
LANCL1	ENSG00000115365	ENST00000412863	0.994837		1.99799	0.999789
LANCL1	ENSG00000115365	ENST00000431941	0.994837		1.95264	0.436008
LANCL1	ENSG00000115365	ENST00000441020	0.994837		2.278	0.859877
LANCL1	ENSG00000115365	ENST00000443314	0.994837		3.32398	4.18852
LANCL1	ENSG00000115365	ENST00000448951	0.994837		5.49314	2.81391
LANCL1	ENSG00000115365	ENST00000450366	0.994837		3.45901	4.29713
LANCL1	ENSG00000115365	ENST00000453956	0.994837		3.97035	4.66836
LEMD3	ENSG00000174106	ENST00000308330	1.29415		4.44841	2.77527
LEMD3	ENSG00000174106	ENST00000539442	1.29415		1.03654	0.938656
LEMD3	ENSG00000174106	ENST00000541171	1.29415		4.40878	2.96188
LEMD3	ENSG00000174106	ENST00000542032	1.29415		1.49067	1.35102
LEMD3	ENSG00000174106	ENST00000544506	1.29415		2.31958	4.14518
LEMD3	ENSG00000174106	ENST00000545026	1.29415		2.72861	4.51421
LGR5	ENSG00000139292	ENST00000266674	3.82957		3.2113	5.59202
LGR5	ENSG00000139292	ENST00000536515	3.82957		0.0967971	0.404879
LGR5	ENSG00000139292	ENST00000540815	3.82957		2.99233	2.35921
LGR5	ENSG00000139292	ENST00000549015	3.82957		0.669145	0
LGR5	ENSG00000139292	ENST00000550851	3.82957		1.96062	3.91602
LIMA1	ENSG00000050405	ENST00000341247	2.52288		0.433977	-0.0918807
LIMA1	ENSG00000050405	ENST00000394943	2.52288		1.40298	3.02692
LIMA1	ENSG00000050405	ENST00000547825	2.52288		3.85991	2.04663
LIMA1	ENSG00000050405	ENST00000549064	2.52288		0.0812579	-0.283388
LIMA1	ENSG00000050405	ENST00000550592	2.52288		1.29437	3.17026
LIMA1	ENSG00000050405	ENST00000550611	2.52288		3.65454	2.17117
LIMA1	ENSG00000050405	ENST00000551486	2.52288		1.72483	3.10067
LIMA1	ENSG00000050405	ENST00000551691	2.52288		0.352333	-0.0665168
LIMA1	ENSG00000050405	ENST00000552008	2.52288		3.87545	2.40051
LIMA1	ENSG00000050405	ENST00000552045	2.52288		4.14692	3.23476
LIMA1	ENSG00000050405	ENST00000552338	2.52288		3.29815	1.88228
LIMA1	ENSG00000050405	ENST00000552491	2.52288		3.6539	2.02223
LIMA1	ENSG00000050405	ENST00000552720	2.52288		0.296075	-0.153643
LIMA1	ENSG00000050405	ENST00000552783	2.52288		0.422965	-0.218959
LIMA1	ENSG00000050405	ENST00000552823	2.52288		3.70744	2.09777
LIMA1	ENSG00000050405	ENST00000552909	2.52288		3.84853	2.18347
LLPH	ENSG00000139233	ENST00000266604	2.6953		4.52693	5.18708
LLPH	ENSG00000139233	ENST00000446587	2.6953		3.06361	1.57762
LMBR1L	ENSG00000139636	ENST00000267102	1.14		1.6663	3.15433
LMBR1L	ENSG00000139636	ENST00000417750	1.14		0.478645	-0.672551
LMBR1L	ENSG00000139636	ENST00000457164	1.14		0.754417	-0.184897
LMBR1L	ENSG00000139636	ENST00000547382	1.14		1.06047	2.42838
LMBR1L	ENSG00000139636	ENST00000547670	1.14		1.42724	0.717983
LMBR1L	ENSG00000139636	ENST00000547675	1.14		-0.140292	-1.43597
LMBR1L	ENSG00000139636	ENST00000547698	1.14		1.31245	-0.0315314
LMBR1L	ENSG00000139636	ENST00000547813	1.14		1.99072	1.05228
LMBR1L	ENSG00000139636	ENST00000548983	1.14		0.121785	2.65435
LMBR1L	ENSG00000139636	ENST00000549296	1.14		-0.0127766	-1.07833
LMBR1L	ENSG00000139636	ENST00000549429	1.14		2.50788	0.698559
LMBR1L	ENSG00000139636	ENST00000549587	1.14		1.3724	3.08137
LMBR1L	ENSG00000139636	ENST00000549730	1.14		0.948388	0.125583
LMBR1L	ENSG00000139636	ENST00000550137	1.14		0.587938	-0.0451756
LMBR1L	ENSG00000139636	ENST00000550815	1.14		4.00265	2.0329
LMBR1L	ENSG00000139636	ENST00000550867	1.14		0.633832	-0.227164
LMBR1L	ENSG00000139636	ENST00000551115	1.14		4.08178	1.93014
LMBR1L	ENSG00000139636	ENST00000551143	1.14		1.94753	2.45317
LMBR1L	ENSG00000139636	ENST00000551169	1.14		1.33519	0.4171
LMBR1L	ENSG00000139636	ENST00000551272	1.14		0.926391	0.00971038
LMBR1L	ENSG00000139636	ENST00000551535	1.14		1.6305	3.40583
LMBR1L	ENSG00000139636	ENST00000551782	1.14		1.95211	3.27332
LMBR1L	ENSG00000139636	ENST00000551854	1.14		3.01988	1.656
LMBR1L	ENSG00000139636	ENST00000552141	1.14		4.49412	1.6728
LMBR1L	ENSG00000139636	ENST00000552153	1.14		2.42828	1.55615
LMBR1L	ENSG00000139636	ENST00000552449	1.14		1.654	0.826244
LMBR1L	ENSG00000139636	ENST00000552577	1.14		1.92566	3.28029
LMBR1L	ENSG00000139636	ENST00000552879	1.14		3.58328	1.52224
LMBR1L	ENSG00000139636	ENST00000553040	1.14		2.37255	2.94629
LMBR1L	ENSG00000139636	ENST00000553204	1.14		2.74128	1.0962
LRIG3	ENSG00000139263	ENST00000320743	3.46735		6.55797	7.52638
LRIG3	ENSG00000139263	ENST00000379141	3.46735		6.72582	7.78003
LRIG3	ENSG00000139263	ENST00000433272	3.46735		4.95057	9.30716
LRIG3	ENSG00000139263	ENST00000547329	3.46735		4.40288	8.67396
LRIG3	ENSG00000139263	ENST00000548968	3.46735		3.74701	7.90322
LRIG3	ENSG00000139263	ENST00000550304	3.46735		5.21278	7.11075
LRIG3	ENSG00000139263	ENST00000550825	3.46735		6.74999	7.73374
LRIG3	ENSG00000139263	ENST00000552267	3.46735		6.72309	7.84526
LRIG3	ENSG00000139263	ENST00000552646	3.46735		4.2503	8.54688
LRP1B	ENSG00000168702	ENST00000389484	1.51881		3.75513	4.87236
LRP1B	ENSG00000168702	ENST00000434794	1.51881		3.55278	1.73083
LRP1B	ENSG00000168702	ENST00000437977	1.51881		-0.669145	0.157099
LRP1B	ENSG00000168702	ENST00000486364	1.51881		4.35574	4.95693
LRRC10	ENSG00000198812	ENST00000361484	2.1553		4.62162	2.84489
LRRC37A3	ENSG00000176809	ENST00000319651	1.02874		1.71335	1.4799
LRRC37A3	ENSG00000176809	ENST00000334962	1.02874		1.97545	4.28503
LRRC37A3	ENSG00000176809	ENST00000339474	1.02874		4.98034	3.83381
LRRC37A3	ENSG00000176809	ENST00000400877	1.02874		1.38549	1.21326
LRRIQ1	ENSG00000133640	ENST00000393212	2.76823		-0.157099	-0.826244
LRRIQ1	ENSG00000133640	ENST00000393217	2.76823		5.12622	4.15646
LRRIQ1	ENSG00000133640	ENST00000525971	2.76823		3.67367	3.4176
LRRIQ1	ENSG00000133640	ENST00000526363	2.76823		2.99233	2.51628
LRRIQ1	ENSG00000133640	ENST00000528777	2.76823		5.98333	4.64183
LRRIQ1	ENSG00000133640	ENST00000529408	2.76823		1.83166	5.25183
LRRIQ1	ENSG00000133640	ENST00000533414	2.76823		2.40439	0.826244
LTA4H	ENSG00000111144	ENST00000228740	1.4546		3.08512	1.01848
LTA4H	ENSG00000111144	ENST00000413268	1.4546		2.817	0.981428
LTA4H	ENSG00000111144	ENST00000537111	1.4546		3.85482	4.13821
LTA4H	ENSG00000111144	ENST00000547393	1.4546		3.08498	3.6533
LTA4H	ENSG00000111144	ENST00000547982	1.4546		6.06623	3.30889
LTA4H	ENSG00000111144	ENST00000548375	1.4546		5.52623	3.35387
LTA4H	ENSG00000111144	ENST00000548852	1.4546		4.04495	4.34423
LTA4H	ENSG00000111144	ENST00000552091	1.4546		3.05346	3.6544
LTA4H	ENSG00000111144	ENST00000552789	1.4546		3.82111	4.12848
LTA4H	ENSG00000111144	ENST00000553041	1.4546		2.7599	0.865333
LYZ	ENSG00000090382	ENST00000261267	3.44736		4.59055	10.393
LYZ	ENSG00000090382	ENST00000548839	3.44736		1.47009	10.441
LYZ	ENSG00000090382	ENST00000549690	3.44736		2.40439	9.95542
MAP2	ENSG00000078018	ENST00000199940	0.994837		3.22058	1.72039
MAP2	ENSG00000078018	ENST00000360351	0.994837		1.20132	0.680208
MAP2	ENSG00000078018	ENST00000361559	0.994837		0	3.26127
MAP2	ENSG00000078018	ENST00000392193	0.994837		0	2.40439
MAP2	ENSG00000078018	ENST00000392194	0.994837		0.105356	0.537131
MAP2	ENSG00000078018	ENST00000445941	0.994837		-0.679159	0.3057
MAP2	ENSG00000078018	ENST00000447185	0.994837		0.560657	-0.603358
MAP2	ENSG00000078018	ENST00000452717	0.994837		0	2.40439
MAP2	ENSG00000078018	ENST00000461253	0.994837		0	0.669145
MAP2	ENSG00000078018	ENST00000471619	0.994837		1.73083	1.47009
MAP2	ENSG00000078018	ENST00000473543	0.994837		0	0.826244
MAP2	ENSG00000078018	ENST00000475600	0.994837		1.1245	3.79518
MAP2	ENSG00000078018	ENST00000478233	0.994837		0.826244	0
MAP2	ENSG00000078018	ENST00000481649	0.994837		0	0.669145
MAP2	ENSG00000078018	ENST00000482864	0.994837		1.3483	0
MARCH9	ENSG00000139266	ENST00000266643	3.11359		10.7623	8.93478
MARCH9	ENSG00000139266	ENST00000548358	3.11359		8.46702	7.55641
MARCH9	ENSG00000139266	ENST00000552279	3.11359		8.4077	7.08895
MDM2	ENSG00000135679	ENST00000258148	3.44736		6.77174	7.38046
MDM2	ENSG00000135679	ENST00000258149	3.44736		5.381	3.74842
MDM2	ENSG00000135679	ENST00000299252	3.44736		8.55681	6.0457
MDM2	ENSG00000135679	ENST00000311420	3.44736		6.61353	7.37034
MDM2	ENSG00000135679	ENST00000348801	3.44736		4.54508	3.36812
MDM2	ENSG00000135679	ENST00000350057	3.44736		8.11003	5.4721
MDM2	ENSG00000135679	ENST00000356290	3.44736		6.3819	7.01676
MDM2	ENSG00000135679	ENST00000360430	3.44736		5.786	6.54925
MDM2	ENSG00000135679	ENST00000393410	3.44736		5.21685	4.00484
MDM2	ENSG00000135679	ENST00000393412	3.44736		8.40181	5.77121
MDM2	ENSG00000135679	ENST00000393413	3.44736		6.62682	7.35972
MDM2	ENSG00000135679	ENST00000393415	3.44736		8.36032	5.5098
MDM2	ENSG00000135679	ENST00000393416	3.44736		6.32769	6.93541
MDM2	ENSG00000135679	ENST00000393417	3.44736		5.23012	3.7022
MDM2	ENSG00000135679	ENST00000400501	3.44736		9.03365	6.59477
MDM2	ENSG00000135679	ENST00000428863	3.44736		5.51789	3.87797
MDM2	ENSG00000135679	ENST00000462284	3.44736		6.55499	7.15869
MDM2	ENSG00000135679	ENST00000471946	3.44736		4.84432	4.11583
MDM2	ENSG00000135679	ENST00000478070	3.44736		6.62144	7.45642
MDM2	ENSG00000135679	ENST00000481186	3.44736		5.06613	3.73282
MDM2	ENSG00000135679	ENST00000493419	3.44736		4.97142	3.46952
MDM2	ENSG00000135679	ENST00000496959	3.44736		8.1414	5.96986
MDM2	ENSG00000135679	ENST00000517852	3.44736		5.98682	7.34575
MDM2	ENSG00000135679	ENST00000523991	3.44736		7.15851	7.60655
MDM2	ENSG00000135679	ENST00000536089	3.44736		6.00901	6.83639
MDM2	ENSG00000135679	ENST00000537182	3.44736		8.50549	6.3
MDM2	ENSG00000135679	ENST00000539479	3.44736		4.96193	3.16984
MDM2	ENSG00000135679	ENST00000540352	3.44736		8.66614	6.00899
MDM2	ENSG00000135679	ENST00000540709	3.44736		8.77464	6.42185
MDM2	ENSG00000135679	ENST00000542502	3.44736		4.98812	3.53154
MDM2	ENSG00000135679	ENST00000543046	3.44736		6.63393	7.6143
MDM2	ENSG00000135679	ENST00000543323	3.44736		7.33518	7.6517
MDM2	ENSG00000135679	ENST00000544125	3.44736		5.08897	3.57234
MDM2	ENSG00000135679	ENST00000544561	3.44736		5.84683	5.09047
MDM2	ENSG00000135679	ENST00000545204	3.44736		8.87106	6.61943
MDM2	ENSG00000135679	ENST00000546048	3.44736		8.23392	6.36945
METTL1	ENSG00000037897	ENST00000257848	3.11359		4.42762	3.49613
METTL1	ENSG00000037897	ENST00000324871	3.11359		3.82661	2.7638
METTL1	ENSG00000037897	ENST00000547653	3.11359		3.11533	2.3275
METTL1	ENSG00000037897	ENST00000548504	3.11359		6.68996	5.75774
METTL1	ENSG00000037897	ENST00000548681	3.11359		6.48775	4.24268
METTL1	ENSG00000037897	ENST00000549773	3.11359		3.07468	2.11202
METTL1	ENSG00000037897	ENST00000551117	3.11359		2.55616	1.75543
METTL1	ENSG00000037897	ENST00000553125	3.11359		6.46252	4.40627
METTL21B	ENSG00000123427	ENST00000300209	3.11359		5.5974	3.91882
METTL21B	ENSG00000123427	ENST00000333012	3.11359		3.68164	5.34148
METTL21B	ENSG00000123427	ENST00000548256	3.11359		3.68322	3.43546
METTL21B	ENSG00000123427	ENST00000551420	3.11359		5.8319	3.90995
METTL21B	ENSG00000123427	ENST00000552307	3.11359		5.82813	7.43059
MFSD5	ENSG00000182544	ENST00000329548	1.97342		5.7984	3.75059
MFSD5	ENSG00000182544	ENST00000534842	1.97342		3.71852	4.99559
MFSD5	ENSG00000182544	ENST00000546655	1.97342		2.99233	2.65791
MFSD5	ENSG00000182544	ENST00000551660	1.97342		5.88334	3.90952
MFSD5	ENSG00000182544	ENST00000552097	1.97342		5.75819	3.86008
MGAT4C	ENSG00000182050	ENST00000547225	3.0957		0	2.40439
MGAT4C	ENSG00000182050	ENST00000551921	3.0957		2.89553	3.24849
MGAT4C	ENSG00000182050	ENST00000552808	3.0957		0	0.669145
MOGAT1	ENSG00000124003	ENST00000446656	1.04076		2.68065	2.35921
MRPL44	ENSG00000135900	ENST00000258383	1.04076		5.16966	2.81431
MSRB3	ENSG00000174099	ENST00000308259	1.29415		2.99667	-0.275428
MSRB3	ENSG00000174099	ENST00000355192	1.29415		-0.454241	-2.52128
MSRB3	ENSG00000174099	ENST00000446731	1.29415		0.851473	0.382753
MSRB3	ENSG00000174099	ENST00000535143	1.29415		-0.739354	-2.80823
MSRB3	ENSG00000174099	ENST00000535239	1.29415		2.80632	-0.306411
MSRB3	ENSG00000174099	ENST00000535664	1.29415		0.696429	0.768229
MSRB3	ENSG00000174099	ENST00000538045	1.29415		2.63344	-0.414842
MSRB3	ENSG00000174099	ENST00000538725	1.29415		1.8487	0.121857
MSRB3	ENSG00000174099	ENST00000540804	1.29415		-0.190877	-2.38549
MSRB3	ENSG00000174099	ENST00000541189	1.29415		0.612119	0.364929
MSRB3	ENSG00000174099	ENST00000541897	1.29415		0.457036	0.954879
MYBPC1	ENSG00000196091	ENST00000361466	1.32738		0	0.826244
MYBPC1	ENSG00000196091	ENST00000361685	1.32738		0.669145	0
MYBPC1	ENSG00000196091	ENST00000392934	1.32738		0	2.40439
MYBPC1	ENSG00000196091	ENST00000441232	1.32738		0	0.826244
MYBPC1	ENSG00000196091	ENST00000536007	1.32738		0	0.826244
MYBPC1	ENSG00000196091	ENST00000547509	1.32738		0.669145	0
MYBPC1	ENSG00000196091	ENST00000549145	1.32738		2.40439	0.826244
MYBPC1	ENSG00000196091	ENST00000549608	1.32738		2.40439	0.826244
MYBPC1	ENSG00000196091	ENST00000550501	1.32738		0	0.669145
MYL1	ENSG00000168530	ENST00000341685	0.994837		0	1.3483
MYL1	ENSG00000168530	ENST00000352451	0.994837		0	2.51628
MYL1	ENSG00000168530	ENST00000484290	0.994837		0	2.40439
MYL1	ENSG00000168530	ENST00000496436	0.994837		0	0.826244
MYO1B	ENSG00000128641	ENST00000304164	0.903555		-0.729921	-2.28145
MYO1B	ENSG00000128641	ENST00000339514	0.903555		2.42138	-0.214886
MYO1B	ENSG00000128641	ENST00000392316	0.903555		0.244716	1.05225
MYO1B	ENSG00000128641	ENST00000392318	0.903555		-0.737832	-2.35299
MYO1B	ENSG00000128641	ENST00000418908	0.903555		0.436919	0.874669
MYO1B	ENSG00000128641	ENST00000420448	0.903555		3.26173	0.749647
MYO1B	ENSG00000128641	ENST00000427152	0.903555		0.022341	1.27887
MYO1B	ENSG00000128641	ENST00000438652	0.903555		2.43285	-0.470559
MYO1B	ENSG00000128641	ENST00000451437	0.903555		2.70059	0.155691
MYO1B	ENSG00000128641	ENST00000461714	0.903555		2.57419	3.14166
MYO1B	ENSG00000128641	ENST00000471904	0.903555		-0.0410187	0.733762
MYO1B	ENSG00000128641	ENST00000490069	0.903555		0.214654	1.10382
MYO1B	ENSG00000128641	ENST00000494129	0.903555		-0.476806	-1.95111
MYO1B	ENSG00000128641	ENST00000496992	0.903555		-0.862301	-1.85492
NAB1	ENSG00000138386	ENST00000337386	0.903555		2.98789	1.16023
NAB1	ENSG00000138386	ENST00000409581	0.903555		3.64922	4.16738
NAB1	ENSG00000138386	ENST00000409641	0.903555		3.67871	4.259
NAB1	ENSG00000138386	ENST00000416973	0.903555		2.16525	1.10705
NAB1	ENSG00000138386	ENST00000423076	0.903555		3.21656	1.94811
NAB1	ENSG00000138386	ENST00000423376	0.903555		1.95299	0.442622
NAB1	ENSG00000138386	ENST00000426601	0.903555		2.58721	1.02537
NAB1	ENSG00000138386	ENST00000434473	0.903555		3.61571	4.19209
NAB1	ENSG00000138386	ENST00000448811	0.903555		3.116	4.03815
NAB1	ENSG00000138386	ENST00000484774	0.903555		2.19052	4.53362
NABP1	ENSG00000173559	ENST00000307834	0.903555		1.58136	1.14519
NABP1	ENSG00000173559	ENST00000307849	0.903555		1.70682	1.33707
NABP1	ENSG00000173559	ENST00000409510	0.903555		2.12712	1.9776
NABP1	ENSG00000173559	ENST00000410026	0.903555		1.56508	1.41861
NABP1	ENSG00000173559	ENST00000425611	0.903555		0.776778	-1.43642
NABP1	ENSG00000173559	ENST00000435931	0.903555		1.28384	1.25324
NABP1	ENSG00000173559	ENST00000451500	0.903555		0.587416	-1.78159
NABP1	ENSG00000173559	ENST00000462712	0.903555		2.02093	1.40972
NABP1	ENSG00000173559	ENST00000462824	0.903555		1.80374	1.68803
NABP1	ENSG00000173559	ENST00000491331	0.903555		-0.361018	-2.51782
NAV3	ENSG00000067798	ENST00000397909	2.90413		5.19537	2.78827
NAV3	ENSG00000067798	ENST00000536525	2.90413		6.35628	6.17674
NAV3	ENSG00000067798	ENST00000547725	2.90413		4.54156	1.93725
NAV3	ENSG00000067798	ENST00000547884	2.90413		7.15948	4.33436
NAV3	ENSG00000067798	ENST00000548948	2.90413		8.95468	5.96282
NAV3	ENSG00000067798	ENST00000549369	2.90413		4.38245	2.12223
NAV3	ENSG00000067798	ENST00000549464	2.90413		5.16602	2.4042
NAV3	ENSG00000067798	ENST00000550503	2.90413		5.59509	2.66567
NAV3	ENSG00000067798	ENST00000550673	2.90413		6.42623	6.41007
NAV3	ENSG00000067798	ENST00000550788	2.90413		7.95501	4.6745
NAV3	ENSG00000067798	ENST00000551162	2.90413		8.34904	5.09121
NAV3	ENSG00000067798	ENST00000551277	2.90413		8.90272	4.92052
NAV3	ENSG00000067798	ENST00000552300	2.90413		4.13892	2.23301
NAV3	ENSG00000067798	ENST00000552895	2.90413		5.70319	5.75219
NEDD1	ENSG00000139350	ENST00000266742	1.71685		0.125475	-1.39845
NEDD1	ENSG00000139350	ENST00000411739	1.71685		3.44603	0.965706
NEDD1	ENSG00000139350	ENST00000429527	1.71685		1.13724	1.98007
NEDD1	ENSG00000139350	ENST00000457368	1.71685		1.32119	2.11827
NELL2	ENSG00000184613	ENST00000333837	0.958608		0.669145	3.79518
NELL2	ENSG00000184613	ENST00000395487	0.958608		-1.654	0.328086
NELL2	ENSG00000184613	ENST00000429094	0.958608		0	3.46365
NELL2	ENSG00000184613	ENST00000437801	0.958608		1.654	2.68065
NELL2	ENSG00000184613	ENST00000452445	0.958608		-0.826244	3.17641
NELL2	ENSG00000184613	ENST00000546415	0.958608		0.669145	1.654
NELL2	ENSG00000184613	ENST00000547172	0.958608		0	1.654
NELL2	ENSG00000184613	ENST00000547636	0.958608		0	0.826244
NELL2	ENSG00000184613	ENST00000547751	0.958608		0	2.49528
NELL2	ENSG00000184613	ENST00000548531	0.958608		0	0.826244
NELL2	ENSG00000184613	ENST00000548826	0.958608		2.89553	1.3483
NELL2	ENSG00000184613	ENST00000549027	0.958608		1.654	2.0329
NELL2	ENSG00000184613	ENST00000549668	0.958608		0	0.826244
NELL2	ENSG00000184613	ENST00000550139	0.958608		0	1.654
NELL2	ENSG00000184613	ENST00000550313	0.958608		0	1.47009
NELL2	ENSG00000184613	ENST00000550462	0.958608		0	1.3483
NELL2	ENSG00000184613	ENST00000551601	0.958608		0.669145	4.95693
NELL2	ENSG00000184613	ENST00000552993	0.958608		0	1.47009
NELL2	ENSG00000184613	ENST00000553120	0.958608		0	1.3483
NFE2	ENSG00000123405	ENST00000312156	1.36981		0.678378	-1.8041
NFE2	ENSG00000123405	ENST00000435572	1.36981		2.09834	1.51989
NFE2	ENSG00000123405	ENST00000540264	1.36981		1.00317	-0.913441
NFE2	ENSG00000123405	ENST00000553070	1.36981		3.04588	1.06555
NFE2	ENSG00000123405	ENST00000553198	1.36981		2.51628	3.55278
NR4A1	ENSG00000123358	ENST00000243050	2.08502		10.0666	8.01363
NR4A1	ENSG00000123358	ENST00000360284	2.08502		5.64208	4.96616
NR4A1	ENSG00000123358	ENST00000394824	2.08502		10.1911	8.29148
NR4A1	ENSG00000123358	ENST00000394825	2.08502		6.54086	7.84103
NR4A1	ENSG00000123358	ENST00000478250	2.08502		6.06158	3.78192
NR4A1	ENSG00000123358	ENST00000545748	2.08502		9.06391	7.16698
NR4A1	ENSG00000123358	ENST00000546842	2.08502		5.22882	3.46595
NR4A1	ENSG00000123358	ENST00000547206	2.08502		1.69003	4.13069
NR4A1	ENSG00000123358	ENST00000548232	2.08502		4.10721	3.2113
NR4A1	ENSG00000123358	ENST00000548733	2.08502		6.92167	5.44356
NR4A1	ENSG00000123358	ENST00000548977	2.08502		3.36131	1.47009
NR4A1	ENSG00000123358	ENST00000549102	2.08502		3.50739	1.46231
NR4A1	ENSG00000123358	ENST00000550082	2.08502		8.05135	6.41314
NR4A1	ENSG00000123358	ENST00000550339	2.08502		3.01463	4.184
NR4A1	ENSG00000123358	ENST00000550557	2.08502		5.935	7.24019
NR4A1	ENSG00000123358	ENST00000550582	2.08502		7.11222	5.09483
NR4A1	ENSG00000123358	ENST00000550763	2.08502		4.62162	2.28253
NR4A1	ENSG00000123358	ENST00000553200	2.08502		0.826244	1.98209
NTN4	ENSG00000074527	ENST00000343702	3.77942		0.0988399	-2.80198
NTN4	ENSG00000074527	ENST00000344911	3.77942		3.41302	-0.650471
NTN4	ENSG00000074527	ENST00000538383	3.77942		1.15905	0.432844
NTN4	ENSG00000074527	ENST00000547980	3.77942		0.0416881	-2.96266
NTN4	ENSG00000074527	ENST00000550074	3.77942		2.56226	1.51265
NTN4	ENSG00000074527	ENST00000552603	3.77942		3.19626	-0.155492
NTN4	ENSG00000074527	ENST00000553059	3.77942		3.3012	-0.547045
NTS	ENSG00000133636	ENST00000550879	1.47426		0	1.654
NUP107	ENSG00000111581	ENST00000229179	3.44736		8.14023	5.50626
NUP107	ENSG00000111581	ENST00000378905	3.44736		5.84479	6.58737
NUP107	ENSG00000111581	ENST00000401003	3.44736		4.70362	6.57302
NUP107	ENSG00000111581	ENST00000535333	3.44736		8.01448	5.27105
NUP107	ENSG00000111581	ENST00000535718	3.44736		5.75894	6.50131
NUP107	ENSG00000111581	ENST00000537598	3.44736		8.11097	5.3534
NUP107	ENSG00000111581	ENST00000537662	3.44736		9.03965	6.23484
NUP107	ENSG00000111581	ENST00000538549	3.44736		6.15839	6.966
NUP107	ENSG00000111581	ENST00000538993	3.44736		4.8032	3.51929
NUP107	ENSG00000111581	ENST00000539373	3.44736		5.65879	6.38493
NUP107	ENSG00000111581	ENST00000539906	3.44736		8.02925	5.45856
NUP107	ENSG00000111581	ENST00000540453	3.44736		4.51824	2.51079
NUP107	ENSG00000111581	ENST00000545140	3.44736		5.8682	6.76516
NYAP2	ENSG00000144460	ENST00000272907	1.04076		1.47009	6.29083
OR10A7	ENSG00000179919	ENST00000326258	1.25685		4.28936	2.18294
OR10AD1	ENSG00000172640	ENST00000310248	1.31319		5.01243	7.34011
OR6C1	ENSG00000205330	ENST00000379668	1.25685		5.03857	4.62162
OR6C3	ENSG00000205329	ENST00000379667	1.25685		3.55278	2.28253
OR6C6	ENSG00000188324	ENST00000358433	1.25685		4.34508	0
OR6C74	ENSG00000197706	ENST00000343870	1.25685		5.38523	2.28253
OR6C75	ENSG00000187857	ENST00000343399	1.25685		0.669145	0
OS9	ENSG00000135506	ENST00000257966	3.11359		5.65997	6.98212
OS9	ENSG00000135506	ENST00000315970	3.11359		5.48199	6.8361
OS9	ENSG00000135506	ENST00000389142	3.11359		4.28348	3.37973
OS9	ENSG00000135506	ENST00000389146	3.11359		7.50503	5.61423
OS9	ENSG00000135506	ENST00000413095	3.11359		7.66147	5.80775
OS9	ENSG00000135506	ENST00000435406	3.11359		5.48933	6.89442
OS9	ENSG00000135506	ENST00000439210	3.11359		5.37333	6.92222
OS9	ENSG00000135506	ENST00000546916	3.11359		4.08282	3.62887
OS9	ENSG00000135506	ENST00000547079	3.11359		5.66816	7.25443
OS9	ENSG00000135506	ENST00000549307	3.11359		4.30271	3.50477
OS9	ENSG00000135506	ENST00000549897	3.11359		5.37265	6.37756
OS9	ENSG00000135506	ENST00000550202	3.11359		4.16163	3.36685
OS9	ENSG00000135506	ENST00000550372	3.11359		7.3709	5.51306
OS9	ENSG00000135506	ENST00000550438	3.11359		7.0932	5.53566
OS9	ENSG00000135506	ENST00000550699	3.11359		4.40471	3.98347
OS9	ENSG00000135506	ENST00000550793	3.11359		5.23666	6.40716
OS9	ENSG00000135506	ENST00000550848	3.11359		4.18791	3.29631
OS9	ENSG00000135506	ENST00000551035	3.11359		5.232	6.71927
OS9	ENSG00000135506	ENST00000551285	3.11359		5.31234	6.70105
OS9	ENSG00000135506	ENST00000552285	3.11359		7.67325	5.70247
OS9	ENSG00000135506	ENST00000552423	3.11359		5.7625	7.12953
OS9	ENSG00000135506	ENST00000552787	3.11359		7.46633	5.86456
OS9	ENSG00000135506	ENST00000553208	3.11359		7.63801	5.77176
PAX3	ENSG00000135903	ENST00000258387	1.04076		2.84489	3.2113
PAX3	ENSG00000135903	ENST00000336840	1.04076		4.08181	7.43267
PAX3	ENSG00000135903	ENST00000344493	1.04076		5.26277	5.32451
PAX3	ENSG00000135903	ENST00000350526	1.04076		5.0716	4.96757
PAX3	ENSG00000135903	ENST00000392069	1.04076		8.7639	7.41194
PAX3	ENSG00000135903	ENST00000392070	1.04076		5.97645	8.1076
PAX3	ENSG00000135903	ENST00000409551	1.04076		4.38313	6.82248
PAX3	ENSG00000135903	ENST00000409828	1.04076		4.17052	4.03063
PAX3	ENSG00000135903	ENST00000464706	1.04076		4.50117	4.75305
PCGEM1	ENSG00000227418	ENST00000454040	0.903555		1.3483	0
PFKM	ENSG00000152556	ENST00000312352	1.31319		6.63249	4.3058
PFKM	ENSG00000152556	ENST00000340802	1.31319		2.585	1.50949
PFKM	ENSG00000152556	ENST00000359794	1.31319		3.89927	4.97015
PFKM	ENSG00000152556	ENST00000546465	1.31319		4.6416	5.78673
PFKM	ENSG00000152556	ENST00000546755	1.31319		1.69003	1.57815
PFKM	ENSG00000152556	ENST00000546964	1.31319		3.22567	2.01783
PFKM	ENSG00000152556	ENST00000547066	1.31319		3.35277	5.64997
PFKM	ENSG00000152556	ENST00000547148	1.31319		6.27036	4.10604
PFKM	ENSG00000152556	ENST00000547581	1.31319		2.73533	1.53089
PFKM	ENSG00000152556	ENST00000547587	1.31319		6.02864	3.915
PFKM	ENSG00000152556	ENST00000548288	1.31319		4.35833	2.98097
PFKM	ENSG00000152556	ENST00000548345	1.31319		5.66494	3.59465
PFKM	ENSG00000152556	ENST00000548720	1.31319		3.71176	4.56
PFKM	ENSG00000152556	ENST00000549003	1.31319		1.90889	0.436891
PFKM	ENSG00000152556	ENST00000549022	1.31319		2.42285	1.26906
PFKM	ENSG00000152556	ENST00000549366	1.31319		4.46752	2.84711
PFKM	ENSG00000152556	ENST00000549941	1.31319		6.09045	4.39559
PFKM	ENSG00000152556	ENST00000550257	1.31319		3.61028	5.59202
PFKM	ENSG00000152556	ENST00000550345	1.31319		5.24491	3.27988
PFKM	ENSG00000152556	ENST00000550802	1.31319		6.01429	3.87372
PFKM	ENSG00000152556	ENST00000550924	1.31319		3.19551	2.08937
PFKM	ENSG00000152556	ENST00000551339	1.31319		2.06793	0.989107
PFKM	ENSG00000152556	ENST00000551485	1.31319		5.41426	3.38246
PFKM	ENSG00000152556	ENST00000551548	1.31319		5.06698	2.42183
PFKM	ENSG00000152556	ENST00000551804	1.31319		6.35278	4.06368
PFKM	ENSG00000152556	ENST00000552214	1.31319		2.84778	1.97859
PFKM	ENSG00000152556	ENST00000552752	1.31319		5.87365	4.01465
PFKM	ENSG00000152556	ENST00000552792	1.31319		2.73351	3.88051
PFKM	ENSG00000152556	ENST00000552818	1.31319		5.57218	3.56068
PFKM	ENSG00000152556	ENST00000552989	1.31319		2.7376	1.91867
PFKM	ENSG00000152556	ENST00000553055	1.31319		2.96016	1.77462
PIP4K2C	ENSG00000166908	ENST00000354947	1.29415		4.01207	2.11204
PIP4K2C	ENSG00000166908	ENST00000422156	1.29415		0.687572	2.49593
PIP4K2C	ENSG00000166908	ENST00000540759	1.29415		1.69738	3.26216
PIP4K2C	ENSG00000166908	ENST00000548264	1.29415		0.440499	0.610244
PIP4K2C	ENSG00000166908	ENST00000550095	1.29415		1.115	3.09674
PIP4K2C	ENSG00000166908	ENST00000550360	1.29415		-0.111452	1.92728
PIP4K2C	ENSG00000166908	ENST00000550465	1.29415		0.465095	-0.364881
PIP4K2C	ENSG00000166908	ENST00000551772	1.29415		4.62162	2.84489
PLEKHM1P	ENSG00000214176	ENST00000397718	1.02874		5.94898	4.14391
POC1B	ENSG00000139323	ENST00000313546	3.79716		4.70409	6.10342
POC1B	ENSG00000139323	ENST00000393179	3.79716		3.70912	3.12413
POC1B	ENSG00000139323	ENST00000539190	3.79716		5.24188	6.86283
POC1B	ENSG00000139323	ENST00000546740	3.79716		6.80636	4.60299
POC1B	ENSG00000139323	ENST00000546830	3.79716		7.83661	6.42688
POC1B	ENSG00000139323	ENST00000547274	3.79716		6.47621	4.84951
POC1B	ENSG00000139323	ENST00000547496	3.79716		7.32986	5.68431
POC1B	ENSG00000139323	ENST00000548715	3.79716		6.70652	4.88328
POC1B	ENSG00000139323	ENST00000549035	3.79716		7.02225	5.55777
POC1B	ENSG00000139323	ENST00000549304	3.79716		4.81143	4.42489
POC1B	ENSG00000139323	ENST00000549504	3.79716		4.66526	4.40137
POC1B	ENSG00000139323	ENST00000549591	3.79716		4.26461	3.40813
POC1B	ENSG00000139323	ENST00000551819	3.79716		6.83351	5.45607
POC1B	ENSG00000139323	ENST00000552563	3.79716		4.41149	6.5952
PPFIA2	ENSG00000139220	ENST00000333447	3.18225		8.64513	6.68712
PPFIA2	ENSG00000139220	ENST00000407050	3.18225		8.9756	6.76096
PPFIA2	ENSG00000139220	ENST00000443686	3.18225		7.41848	6.38575
PPFIA2	ENSG00000139220	ENST00000541017	3.18225		7.03803	8.3066
PPFIA2	ENSG00000139220	ENST00000541570	3.18225		7.33025	8.22613
PPFIA2	ENSG00000139220	ENST00000545296	3.18225		6.09289	5.1626
PPFIA2	ENSG00000139220	ENST00000547180	3.18225		4.39674	5.30914
PPFIA2	ENSG00000139220	ENST00000547273	3.18225		1.3483	2.18294
PPFIA2	ENSG00000139220	ENST00000547623	3.18225		2.40439	0.826244
PPFIA2	ENSG00000139220	ENST00000548453	3.18225		5.88192	3.56351
PPFIA2	ENSG00000139220	ENST00000548586	3.18225		7.41194	6.28016
PPFIA2	ENSG00000139220	ENST00000548670	3.18225		3.82192	3.01463
PPFIA2	ENSG00000139220	ENST00000548790	3.18225		6.64046	4.3453
PPFIA2	ENSG00000139220	ENST00000549325	3.18225		5.79903	4.89376
PPFIA2	ENSG00000139220	ENST00000549344	3.18225		2.35921	4.00265
PPFIA2	ENSG00000139220	ENST00000549396	3.18225		9.67042	7.50499
PPFIA2	ENSG00000139220	ENST00000549917	3.18225		5.38523	3.56351
PPFIA2	ENSG00000139220	ENST00000550018	3.18225		5.08947	5.82842
PPFIA2	ENSG00000139220	ENST00000550359	3.18225		8.8933	6.89819
PPFIA2	ENSG00000139220	ENST00000550584	3.18225		7.59071	8.65633
PPFIA2	ENSG00000139220	ENST00000550798	3.18225		2.65791	4.184
PPFIA2	ENSG00000139220	ENST00000551147	3.18225		3.30041	5.82842
PPFIA2	ENSG00000139220	ENST00000551442	3.18225		3.01463	4.95693
PPFIA2	ENSG00000139220	ENST00000551461	3.18225		6.3299	7.23572
PPFIA2	ENSG00000139220	ENST00000552006	3.18225		0.669145	0
PPFIA2	ENSG00000139220	ENST00000552020	3.18225		6.12321	3.74082
PPFIA2	ENSG00000139220	ENST00000552948	3.18225		7.03803	8.15184
PPFIA2	ENSG00000139220	ENST00000553058	3.18225		4.76999	4.13123
PPM1H	ENSG00000111110	ENST00000228705	1.4436		-3.44516	0.848085
PPM1H	ENSG00000111110	ENST00000547857	1.4436		-0.284211	2.82069
PPM1H	ENSG00000111110	ENST00000548414	1.4436		-0.00971038	-0.0603521
PPM1H	ENSG00000111110	ENST00000551214	1.4436		-3.47195	0.456915
PPM1H	ENSG00000111110	ENST00000551519	1.4436		-0.500851	0.220845
PTPRB	ENSG00000127329	ENST00000261266	1.36309		3.71376	4.3972
PTPRB	ENSG00000127329	ENST00000334414	1.36309		2.69564	3.45596
PTPRB	ENSG00000127329	ENST00000451516	1.36309		3.27557	6.31619
PTPRB	ENSG00000127329	ENST00000538174	1.36309		4.84951	5.27681
PTPRB	ENSG00000127329	ENST00000538708	1.36309		2.43714	3.1111
PTPRB	ENSG00000127329	ENST00000547715	1.36309		1.69003	4.76577
PTPRB	ENSG00000127329	ENST00000548122	1.36309		3.10574	6.34992
PTPRB	ENSG00000127329	ENST00000549400	1.36309		-2.09342	0.439139
PTPRB	ENSG00000127329	ENST00000550358	1.36309		4.66526	5.44118
PTPRB	ENSG00000127329	ENST00000550857	1.36309		3.05019	6.0785
PTPRB	ENSG00000127329	ENST00000551525	1.36309		3.44833	6.32181
PTPRB	ENSG00000127329	ENST00000552253	1.36309		4.03063	6.54417
PTPRR	ENSG00000153233	ENST00000283228	1.36309		4.17637	5.99308
PTPRR	ENSG00000153233	ENST00000342084	1.36309		4.78836	2.98574
PTPRR	ENSG00000153233	ENST00000378778	1.36309		4.57665	5.78283
PTPRR	ENSG00000153233	ENST00000440835	1.36309		3.6044	2.25069
PTPRR	ENSG00000153233	ENST00000537619	1.36309		5.50016	6.57698
PTPRR	ENSG00000153233	ENST00000547752	1.36309		5.63526	4.58587
PTPRR	ENSG00000153233	ENST00000548220	1.36309		2.40439	0
PTPRR	ENSG00000153233	ENST00000549107	1.36309		5.05337	2.49528
PTPRR	ENSG00000153233	ENST00000549308	1.36309		3.51486	2.17574
PTPRR	ENSG00000153233	ENST00000551219	1.36309		6.05395	3.94024
RAB3IP	ENSG00000127328	ENST00000247833	2.1553		2.73351	4.63502
RAB3IP	ENSG00000127328	ENST00000362025	2.1553		1.50362	0.568119
RAB3IP	ENSG00000127328	ENST00000378809	2.1553		2.45321	2.21122
RAB3IP	ENSG00000127328	ENST00000378815	2.1553		2.78139	3.92842
RAB3IP	ENSG00000127328	ENST00000417413	2.1553		4.24496	2.42862
RAB3IP	ENSG00000127328	ENST00000481897	2.1553		2.53256	1.99586
RAB3IP	ENSG00000127328	ENST00000483530	2.1553		0.909252	0.202385
RAB3IP	ENSG00000127328	ENST00000526994	2.1553		-0.3057	0.528936
RAB3IP	ENSG00000127328	ENST00000547055	2.1553		0.721696	-0.0451756
RAB3IP	ENSG00000127328	ENST00000547591	2.1553		1.76801	2.99678
RAB3IP	ENSG00000127328	ENST00000549760	2.1553		3.61776	0.908395
RAB3IP	ENSG00000127328	ENST00000550536	2.1553		0.751087	0.881934
RAB3IP	ENSG00000127328	ENST00000550647	2.1553		2.387	1.13286
RAB3IP	ENSG00000127328	ENST00000550847	2.1553		-0.157099	1.57815
RAB3IP	ENSG00000127328	ENST00000551641	2.1553		3.4692	2.28262
RAB3IP	ENSG00000127328	ENST00000552199	2.1553		2.33006	3.88051
RAB3IP	ENSG00000127328	ENST00000552610	2.1553		0.826244	0
RAB3IP	ENSG00000127328	ENST00000553099	2.1553		2.20191	1.91662
RAP1B	ENSG00000127314	ENST00000250559	3.44736		6.78417	3.29795
RAP1B	ENSG00000127314	ENST00000341355	3.44736		4.17545	3.90763
RAP1B	ENSG00000127314	ENST00000378985	3.44736		5.70866	2.9046
RAP1B	ENSG00000127314	ENST00000393436	3.44736		6.5352	3.0189
RAP1B	ENSG00000127314	ENST00000422358	3.44736		5.70836	3.6598
RAP1B	ENSG00000127314	ENST00000425247	3.44736		3.00408	0.764743
RAP1B	ENSG00000127314	ENST00000450214	3.44736		6.60659	3.45453
RAP1B	ENSG00000127314	ENST00000453560	3.44736		5.64625	2.59703
RAP1B	ENSG00000127314	ENST00000460800	3.44736		3.18097	4.1604
RAP1B	ENSG00000127314	ENST00000463493	3.44736		6.71087	3.67305
RAP1B	ENSG00000127314	ENST00000485252	3.44736		5.27945	3.11559
RAP1B	ENSG00000127314	ENST00000489473	3.44736		4.59645	5.25468
RAP1B	ENSG00000127314	ENST00000501412	3.44736		3.09832	2.05578
RAP1B	ENSG00000127314	ENST00000534899	3.44736		2.63343	0.936015
RAP1B	ENSG00000127314	ENST00000535492	3.44736		4.92522	5.58463
RAP1B	ENSG00000127314	ENST00000537460	3.44736		6.59571	3.31259
RAP1B	ENSG00000127314	ENST00000538283	3.44736		3.7271	4.05498
RAP1B	ENSG00000127314	ENST00000538877	3.44736		5.7271	3.71896
RAP1B	ENSG00000127314	ENST00000538980	3.44736		6.1248	2.54134
RAP1B	ENSG00000127314	ENST00000539091	3.44736		3.19596	1.05073
RAP1B	ENSG00000127314	ENST00000540209	3.44736		3.33398	1.52314
RAP1B	ENSG00000127314	ENST00000540781	3.44736		5.98354	2.7326
RAP1B	ENSG00000127314	ENST00000541167	3.44736		5.98628	3.14927
RAP1B	ENSG00000127314	ENST00000541216	3.44736		2.81708	0.425911
RAP1B	ENSG00000127314	ENST00000541386	3.44736		3.74338	5.82842
RAP1B	ENSG00000127314	ENST00000541968	3.44736		2.48849	0.849013
RAP1B	ENSG00000127314	ENST00000542018	3.44736		5.86862	2.72188
RAP1B	ENSG00000127314	ENST00000542145	3.44736		6.36968	3.19388
RAP1B	ENSG00000127314	ENST00000543393	3.44736		4.00179	4.17453
RAP1B	ENSG00000127314	ENST00000543697	3.44736		6.43795	2.96598
RAP1B	ENSG00000127314	ENST00000544639	3.44736		4.27178	4.15157
RAP1B	ENSG00000127314	ENST00000545270	3.44736		2.67433	0.424435
RAP1B	ENSG00000127314	ENST00000545720	3.44736		5.17531	2.38147
RAPGEF3	ENSG00000079337	ENST00000389212	1.31319		1.00831	0.20546
RAPGEF3	ENSG00000079337	ENST00000395358	1.31319		0.472426	2.75452
RAPGEF3	ENSG00000079337	ENST00000395360	1.31319		-0.0543592	0.560561
RAPGEF3	ENSG00000079337	ENST00000405493	1.31319		2.12837	2.00531
RAPGEF3	ENSG00000079337	ENST00000449771	1.31319		-2.31218	-0.734796
RAPGEF3	ENSG00000079337	ENST00000466322	1.31319		-0.371495	-0.22145
RAPGEF3	ENSG00000079337	ENST00000473777	1.31319		-1.05609	-1.27989
RAPGEF3	ENSG00000079337	ENST00000476259	1.31319		0	2.0329
RAPGEF3	ENSG00000079337	ENST00000479866	1.31319		1.375	1.09163
RAPGEF3	ENSG00000079337	ENST00000482843	1.31319		-1.10674	2.12607
RAPGEF3	ENSG00000079337	ENST00000488250	1.31319		-0.223804	3.27332
RAPGEF3	ENSG00000079337	ENST00000490387	1.31319		0.076827	0.328086
RAPGEF3	ENSG00000079337	ENST00000494764	1.31319		-0.82776	-0.183915
RAPGEF3	ENSG00000079337	ENST00000495465	1.31319		2.67068	1.55615
RAPGEF3	ENSG00000079337	ENST00000495953	1.31319		-2.89553	-1.77103
RAPGEF3	ENSG00000079337	ENST00000547856	1.31319		2.13075	1.53949
RAPGEF3	ENSG00000079337	ENST00000548434	1.31319		0.826244	1.47009
RAPGEF3	ENSG00000079337	ENST00000548919	1.31319		-1.05791	-1.16937
RAPGEF3	ENSG00000079337	ENST00000549151	1.31319		1.43597	1.61239
RAPGEF3	ENSG00000079337	ENST00000549347	1.31319		-0.669145	0.679159
RASSF9	ENSG00000198774	ENST00000361228	1.47426		-0.39366	-2.4445
RGS9	ENSG00000108370	ENST00000262406	1.02874		3.35277	3.35776
RGS9	ENSG00000108370	ENST00000443584	1.02874		3.36131	2.35921
RGS9	ENSG00000108370	ENST00000449996	1.02874		2.91713	3.79538
RHBDD1	ENSG00000144468	ENST00000341329	1.04076		0.0765006	-0.289798
RHBDD1	ENSG00000144468	ENST00000392062	1.04076		0.124327	-0.311224
RHBDD1	ENSG00000144468	ENST00000409053	1.04076		-1.22837	0.123072
RHBDD1	ENSG00000144468	ENST00000423616	1.04076		3.95993	2.92728
RHBDD1	ENSG00000144468	ENST00000424132	1.04076		0.227892	-0.0716475
RHBDD1	ENSG00000144468	ENST00000436481	1.04076		2.92425	4.51989
RHBDD1	ENSG00000144468	ENST00000437454	1.04076		0.909252	0.716312
RHBDD1	ENSG00000144468	ENST00000443477	1.04076		4.184	2.0329
RHBDD1	ENSG00000144468	ENST00000448992	1.04076		1.23294	3.25839
RHBDD1	ENSG00000144468	ENST00000450679	1.04076		4.26073	3.4251
RHBDD1	ENSG00000144468	ENST00000473218	1.04076		2.10534	0.732211
RHBDD1	ENSG00000144468	ENST00000483268	1.04076		-1.1647	-1.14685
RHBDD1	ENSG00000144468	ENST00000491490	1.04076		0.83378	3.02661
RHBDD1	ENSG00000144468	ENST00000493526	1.04076		0.61976	3.0344
RHBDD1	ENSG00000144468	ENST00000539613	1.04076		4.78836	3.15278
RHEBL1	ENSG00000167550	ENST00000301068	1.14		3.02357	3.58279
RHEBL1	ENSG00000167550	ENST00000420065	1.14		4.65498	5.42447
RHEBL1	ENSG00000167550	ENST00000550675	1.14		1.47208	-0.529504
RHEBL1	ENSG00000167550	ENST00000550797	1.14		4.33597	1.86475
RMST	ENSG00000255794	ENST00000538559	1.36765		0.826244	0
RMST	ENSG00000255794	ENST00000552411	1.36765		1.654	0
RPAP3	ENSG00000005175	ENST00000005386	1.89476		4.19254	5.16726
RPAP3	ENSG00000005175	ENST00000380650	1.89476		3.63881	4.58234
RPAP3	ENSG00000005175	ENST00000432584	1.89476		3.52535	4.51156
RPAP3	ENSG00000005175	ENST00000547706	1.89476		4.35484	5.48468
RPAP3	ENSG00000005175	ENST00000548211	1.89476		3.74116	5.46736
RPAP3	ENSG00000005175	ENST00000548296	1.89476		6.49029	5.74205
RPAP3	ENSG00000005175	ENST00000551293	1.89476		5.87867	3.42516
RPE	ENSG00000197713	ENST00000354506	0.994837		5.41266	2.73884
RPE	ENSG00000197713	ENST00000359429	0.994837		5.35703	2.63503
RPE	ENSG00000197713	ENST00000408981	0.994837		5.52623	2.74261
RPE	ENSG00000197713	ENST00000411934	0.994837		4.88387	2.41822
RPE	ENSG00000197713	ENST00000429907	0.994837		1.6217	-0.0549698
RPE	ENSG00000197713	ENST00000429921	0.994837		5.17842	2.60131
RPE	ENSG00000197713	ENST00000435437	0.994837		3.10204	3.69664
RPE	ENSG00000197713	ENST00000436630	0.994837		5.17309	2.48944
RPE	ENSG00000197713	ENST00000438191	0.994837		3.37997	2.14558
RPE	ENSG00000197713	ENST00000438204	0.994837		2.52094	3.01381
RPE	ENSG00000197713	ENST00000438265	0.994837		2.85246	3.13775
RPE	ENSG00000197713	ENST00000441588	0.994837		5.13245	1.88287
RPE	ENSG00000197713	ENST00000445268	0.994837		2.98958	4.15146
RPE	ENSG00000197713	ENST00000452025	0.994837		1.64115	-0.225299
RPE	ENSG00000197713	ENST00000453724	0.994837		2.12667	0.717301
RPE	ENSG00000197713	ENST00000454822	0.994837		2.93928	3.56428
RPSAP52	ENSG00000241749	ENST00000489520	1.29415		1.66827	3.18659
RPSAP52	ENSG00000241749	ENST00000493929	1.29415		1.55553	0.847847
SCG2	ENSG00000171951	ENST00000305409	1.04076		4.45645	3.93184
SCG2	ENSG00000171951	ENST00000421386	1.04076		2.88364	2.79681
SCG2	ENSG00000171951	ENST00000433889	1.04076		0	1.3483
SDPR	ENSG00000168497	ENST00000304141	0.903555		4.40203	4.87644
SENP1	ENSG00000079387	ENST00000448372	1.31319		6.08601	3.77995
SENP1	ENSG00000079387	ENST00000547181	1.31319		2.8476	1.90916
SENP1	ENSG00000079387	ENST00000547886	1.31319		3.47589	3.09905
SENP1	ENSG00000079387	ENST00000549518	1.31319		2.02566	1.01576
SENP1	ENSG00000079387	ENST00000549595	1.31319		3.50302	4.61552
SENP1	ENSG00000079387	ENST00000549882	1.31319		5.59202	3.56351
SENP1	ENSG00000079387	ENST00000551358	1.31319		4.54778	2.36666
SENP1	ENSG00000079387	ENST00000551592	1.31319		1.81177	1.26207
SENP1	ENSG00000079387	ENST00000551798	1.31319		5.17481	2.82821
SENP1	ENSG00000079387	ENST00000552189	1.31319		5.62044	3.42725
SERPINE2	ENSG00000135919	ENST00000258405	1.04076		0.630888	-1.91759
SERPINE2	ENSG00000135919	ENST00000409304	1.04076		3.92402	0.337214
SERPINE2	ENSG00000135919	ENST00000409840	1.04076		4.01948	0.384422
SERPINE2	ENSG00000135919	ENST00000423446	1.04076		3.65839	0.981903
SERPINE2	ENSG00000135919	ENST00000432738	1.04076		0.59868	-1.99405
SERPINE2	ENSG00000135919	ENST00000447280	1.04076		1.55932	1.31616
SERPINE2	ENSG00000135919	ENST00000454956	1.04076		-0.0978909	-1.55645
SERPINE2	ENSG00000135919	ENST00000473202	1.04076		4.14133	0.604737
SERPINE2	ENSG00000135919	ENST00000478966	1.04076		3.78265	0.377741
SERPINE2	ENSG00000135919	ENST00000489065	1.04076		3.13215	-0.079081
SGPP2	ENSG00000163082	ENST00000321276	1.04076		2.59004	1.69744
SLC16A7	ENSG00000118596	ENST00000261187	2.05377		4.11607	2.94737
SLC16A7	ENSG00000118596	ENST00000546459	2.05377		0.483382	3.35233
SLC16A7	ENSG00000118596	ENST00000547379	2.05377		1.66046	3.71203
SLC16A7	ENSG00000118596	ENST00000547801	2.05377		2.99233	2.51628
SLC16A7	ENSG00000118596	ENST00000548444	2.05377		3.32542	2.50349
SLC16A7	ENSG00000118596	ENST00000548610	2.05377		1.79234	3.8323
SLC16A7	ENSG00000118596	ENST00000549033	2.05377		2.08756	4.2123
SLC16A7	ENSG00000118596	ENST00000549305	2.05377		4.48997	3.24849
SLC16A7	ENSG00000118596	ENST00000549465	2.05377		4.11517	1.59593
SLC16A7	ENSG00000118596	ENST00000549588	2.05377		1.59448	1.73033
SLC16A7	ENSG00000118596	ENST00000549928	2.05377		3.94228	2.55589
SLC16A7	ENSG00000118596	ENST00000550062	2.05377		1.33832	1.0039
SLC16A7	ENSG00000118596	ENST00000551877	2.05377		4.34508	3.46595
SLC16A7	ENSG00000118596	ENST00000552024	2.05377		3.98016	2.95873
SLC16A7	ENSG00000118596	ENST00000552405	2.05377		-0.533849	2.77083
SLC16A7	ENSG00000118596	ENST00000552432	2.05377		1.61311	3.68031
SLC26A10	ENSG00000135502	ENST00000320442	1.29415		6.64271	4.0369
SLC26A10	ENSG00000135502	ENST00000440686	1.29415		3.76369	2.85916
SLC26A10	ENSG00000135502	ENST00000463802	1.29415		3.11631	3.26127
SLC26A10	ENSG00000135502	ENST00000474359	1.29415		5.44356	4.39674
SLC26A10	ENSG00000135502	ENST00000474791	1.29415		3.38998	4.17656
SLC26A10	ENSG00000135502	ENST00000483647	1.29415		4.18444	2.45694
SLC26A10	ENSG00000135502	ENST00000487816	1.29415		3.68288	2.09063
SLC26A10	ENSG00000135502	ENST00000490243	1.29415		4.71608	2.45694
SLC26A10	ENSG00000135502	ENST00000497297	1.29415		3.95248	2.0115
SLC35E3	ENSG00000175782	ENST00000319429	3.44736		4.97388	4.1956
SLC35E3	ENSG00000175782	ENST00000398004	3.44736		8.64476	6.61711
SLC35E3	ENSG00000175782	ENST00000399333	3.44736		7.13503	5.67946
SLC35E3	ENSG00000175782	ENST00000431174	3.44736		9.53823	7.69873
SLC35E3	ENSG00000175782	ENST00000538043	3.44736		3.01463	5.14376
SLC48A1	ENSG00000211584	ENST00000442218	1.31319		5.46495	3.03993
SLC48A1	ENSG00000211584	ENST00000442892	1.31319		4.78894	3.35965
SLC48A1	ENSG00000211584	ENST00000461620	1.31319		0.62853	0.328086
SLC48A1	ENSG00000211584	ENST00000476104	1.31319		1.70731	0.528936
SLC48A1	ENSG00000211584	ENST00000547002	1.31319		2.47052	3.74894
SLC48A1	ENSG00000211584	ENST00000548498	1.31319		2.42828	-0.298256
SLC48A1	ENSG00000211584	ENST00000549243	1.31319		0.560657	-0.356024
SLC48A1	ENSG00000211584	ENST00000551301	1.31319		5.02709	3.05503
SLC48A1	ENSG00000211584	ENST00000552003	1.31319		0.298256	1.57815
SLC6A15	ENSG00000072041	ENST00000266682	2.76823		4.60798	-0.643845
SLC6A15	ENSG00000072041	ENST00000309283	2.76823		2.99233	1.1245
SLC6A15	ENSG00000072041	ENST00000450363	2.76823		3.27088	-0.529504
SLC6A15	ENSG00000072041	ENST00000547240	2.76823		3.24849	1.47009
SLC6A15	ENSG00000072041	ENST00000548267	2.76823		0.669145	0
SLC6A15	ENSG00000072041	ENST00000549540	2.76823		0	1.3483
SLC6A15	ENSG00000072041	ENST00000551010	2.76823		2.35921	2.40439
SLC6A15	ENSG00000072041	ENST00000551388	2.76823		2.90524	3.26127
SLC6A15	ENSG00000072041	ENST00000551612	2.76823		2.35921	2.40439
SLC6A15	ENSG00000072041	ENST00000552192	2.76823		3.30041	0
SMARCD1	ENSG00000066117	ENST00000381513	2.6397		5.39933	3.14485
SMARCD1	ENSG00000066117	ENST00000394963	2.6397		4.87053	2.49218
SMARCD1	ENSG00000066117	ENST00000547247	2.6397		3.90726	1.631
SMARCD1	ENSG00000066117	ENST00000547637	2.6397		2.16792	2.42781
SMARCD1	ENSG00000066117	ENST00000548573	2.6397		1.97675	0.732681
SMARCD1	ENSG00000066117	ENST00000549274	2.6397		2.25655	3.20378
SMARCD1	ENSG00000066117	ENST00000549526	2.6397		3.61041	4.32654
SMARCD1	ENSG00000066117	ENST00000550280	2.6397		4.7775	2.61436
SMARCD1	ENSG00000066117	ENST00000550477	2.6397		1.11992	2.61212
SMARCD1	ENSG00000066117	ENST00000551352	2.6397		2.69461	1.2519
SMARCD1	ENSG00000066117	ENST00000551497	2.6397		0.968369	1.2999
SMARCD1	ENSG00000066117	ENST00000551966	2.6397		1.44427	2.59969
SMUG1	ENSG00000123415	ENST00000243112	1.36981		2.72322	3.57517
SMUG1	ENSG00000123415	ENST00000337581	1.36981		3.7104	4.83092
SMUG1	ENSG00000123415	ENST00000401977	1.36981		3.63924	4.90803
SMUG1	ENSG00000123415	ENST00000503231	1.36981		1.53297	3.66372
SMUG1	ENSG00000123415	ENST00000503306	1.36981		2.14521	1.27397
SMUG1	ENSG00000123415	ENST00000503447	1.36981		5.35171	2.61632
SMUG1	ENSG00000123415	ENST00000504338	1.36981		3.3225	1.69034
SMUG1	ENSG00000123415	ENST00000504797	1.36981		4.31355	5.52633
SMUG1	ENSG00000123415	ENST00000505128	1.36981		3.12459	2.00515
SMUG1	ENSG00000123415	ENST00000505597	1.36981		5.84145	2.45694
SMUG1	ENSG00000123415	ENST00000505662	1.36981		3.90766	5.28404
SMUG1	ENSG00000123415	ENST00000506169	1.36981		5.36233	3.56202
SMUG1	ENSG00000123415	ENST00000506595	1.36981		5.97975	3.38338
SMUG1	ENSG00000123415	ENST00000507904	1.36981		2.66591	3.86119
SMUG1	ENSG00000123415	ENST00000508394	1.36981		2.59701	1.53503
SMUG1	ENSG00000123415	ENST00000509078	1.36981		3.74116	4.36675
SMUG1	ENSG00000123415	ENST00000509864	1.36981		2.72016	3.84903
SMUG1	ENSG00000123415	ENST00000511522	1.36981		3.02357	4.4766
SMUG1	ENSG00000123415	ENST00000511854	1.36981		2.03403	0.660793
SMUG1	ENSG00000123415	ENST00000513838	1.36981		5.10415	2.47929
SMUG1	ENSG00000123415	ENST00000514196	1.36981		4.9348	3.49105
SMUG1	ENSG00000123415	ENST00000514685	1.36981		3.81296	4.24102
SMURF2	ENSG00000108854	ENST00000262435	1.02874		1.51076	0.227109
SNRPF	ENSG00000139343	ENST00000266735	1.4546		6.39974	2.66007
SNRPF	ENSG00000139343	ENST00000549580	1.4546		3.27664	1.43863
SNRPF	ENSG00000139343	ENST00000551316	1.4546		3.98148	4.14234
SNRPF	ENSG00000139343	ENST00000552085	1.4546		4.23816	4.4019
SNRPF	ENSG00000139343	ENST00000553192	1.4546		4.0277	4.02424
SPATS2	ENSG00000123352	ENST00000321898	1.13648		1.78612	0.405198
SPATS2	ENSG00000123352	ENST00000547003	1.13648		1.04367	0.578448
SPATS2	ENSG00000123352	ENST00000547865	1.13648		1.52049	1.10928
SPATS2	ENSG00000123352	ENST00000548377	1.13648		2.18839	3.51884
SPATS2	ENSG00000123352	ENST00000548388	1.13648		5.22882	2.99233
SPATS2	ENSG00000123352	ENST00000548654	1.13648		3.53883	3.55278
SPATS2	ENSG00000123352	ENST00000548710	1.13648		2.24675	3.32254
SPATS2	ENSG00000123352	ENST00000548727	1.13648		3.79518	2.68065
SPATS2	ENSG00000123352	ENST00000548777	1.13648		5.38523	3.46595
SPATS2	ENSG00000123352	ENST00000549045	1.13648		3.04226	1.91933
SPATS2	ENSG00000123352	ENST00000549179	1.13648		3.36131	1.74868
SPATS2	ENSG00000123352	ENST00000549298	1.13648		4.64	2.17574
SPATS2	ENSG00000123352	ENST00000549375	1.13648		5.33878	3.04893
SPATS2	ENSG00000123352	ENST00000549412	1.13648		2.81823	3.61346
SPATS2	ENSG00000123352	ENST00000549538	1.13648		2.83071	3.50528
SPATS2	ENSG00000123352	ENST00000550643	1.13648		3.15133	4.13069
SPATS2	ENSG00000123352	ENST00000550997	1.13648		3.11599	2.32357
SPATS2	ENSG00000123352	ENST00000551540	1.13648		1.91477	0.220782
SPATS2	ENSG00000123352	ENST00000552171	1.13648		1.01091	2.8357
SPATS2	ENSG00000123352	ENST00000552557	1.13648		5.00617	2.47198
SPATS2	ENSG00000123352	ENST00000552655	1.13648		5.62169	3.07168
SPATS2	ENSG00000123352	ENST00000552918	1.13648		4.57903	2.18326
SPATS2	ENSG00000123352	ENST00000553127	1.13648		2.30399	3.098
SRGAP1	ENSG00000196935	ENST00000355086	2.83548		2.00595	0.142083
SRGAP1	ENSG00000196935	ENST00000537556	2.83548		5.30423	2.42899
SRGAP1	ENSG00000196935	ENST00000537585	2.83548		4.12193	0.812445
SRGAP1	ENSG00000196935	ENST00000542381	2.83548		0.845948	-1.27918
SRGAP1	ENSG00000196935	ENST00000542841	2.83548		4.51324	2.35183
SRGAP1	ENSG00000196935	ENST00000543397	2.83548		1.85451	-0.367001
STAT1	ENSG00000115415	ENST00000361099	0.903555		-0.926585	2.02623
STAT1	ENSG00000115415	ENST00000392322	0.903555		0.979763	0.879158
STAT1	ENSG00000115415	ENST00000392323	0.903555		-1.07956	2.04045
STAT1	ENSG00000115415	ENST00000409465	0.903555		1.21525	0.983787
STAT1	ENSG00000115415	ENST00000415035	0.903555		1.58975	1.11397
STAT1	ENSG00000115415	ENST00000423282	0.903555		1.1984	1.51186
STAT1	ENSG00000115415	ENST00000424722	0.903555		-1.00875	2.13698
STAT1	ENSG00000115415	ENST00000432058	0.903555		0.897268	0.914835
STAT1	ENSG00000115415	ENST00000452281	0.903555		-2.23963	-1.12345
STAT1	ENSG00000115415	ENST00000454414	0.903555		1.03164	1.08188
STAT1	ENSG00000115415	ENST00000464072	0.903555		-0.658071	2.7236
STAT1	ENSG00000115415	ENST00000540176	0.903555		1.02305	1.03076
STAT4	ENSG00000138378	ENST00000358470	0.903555		-1.06705	2.10199
STAT4	ENSG00000138378	ENST00000392320	0.903555		-0.795494	2.00744
STAT4	ENSG00000138378	ENST00000409995	0.903555		-0.328086	0.698559
STAT4	ENSG00000138378	ENST00000413064	0.903555		-1.57815	-0.655706
STAT4	ENSG00000138378	ENST00000432798	0.903555		1.654	0.826244
STAT4	ENSG00000138378	ENST00000450994	0.903555		0.669145	1.654
STAT4	ENSG00000138378	ENST00000463951	0.903555		-2.99678	-1.33045
STAT4	ENSG00000138378	ENST00000470708	0.903555		-2.20448	-1.36984
STAT4	ENSG00000138378	ENST00000495326	0.903555		-1.06169	1.82195
STAT4	ENSG00000138378	ENST00000495849	0.903555		-2.20934	-0.957991
SYT1	ENSG00000067715	ENST00000261205	1.71765		1.25048	-3.82827
SYT1	ENSG00000067715	ENST00000393240	1.71765		1.17636	-3.67276
SYT1	ENSG00000067715	ENST00000446242	1.71765		2.51692	1.54723
SYT1	ENSG00000067715	ENST00000457153	1.71765		1.21086	-3.30866
SYT1	ENSG00000067715	ENST00000547046	1.71765		1.83166	0.82776
SYT1	ENSG00000067715	ENST00000549454	1.71765		2.18294	0
SYT1	ENSG00000067715	ENST00000549559	1.71765		6.03148	0.826244
SYT1	ENSG00000067715	ENST00000549671	1.71765		1.43856	1.91296
SYT1	ENSG00000067715	ENST00000551304	1.71765		0.587938	-0.655706
SYT1	ENSG00000067715	ENST00000552074	1.71765		2.87294	-1.74868
SYT1	ENSG00000067715	ENST00000552624	1.71765		4.07312	0.157099
SYT1	ENSG00000067715	ENST00000552744	1.71765		2.86797	0.329229
TMBIM4	ENSG00000155957	ENST00000286424	2.6953		5.79283	4.22024
TMBIM4	ENSG00000155957	ENST00000358230	2.6953		2.92759	2.29344
TMBIM4	ENSG00000155957	ENST00000398033	2.6953		4.00382	5.51458
TMBIM4	ENSG00000155957	ENST00000534930	2.6953		2.58768	2.13793
TMBIM4	ENSG00000155957	ENST00000535812	2.6953		5.33121	6.51515
TMBIM4	ENSG00000155957	ENST00000538217	2.6953		4.09559	5.87464
TMBIM4	ENSG00000155957	ENST00000542072	2.6953		5.80707	3.50137
TMBIM4	ENSG00000155957	ENST00000542724	2.6953		5.53782	3.90089
TMBIM4	ENSG00000155957	ENST00000544599	2.6953		2.86111	2.31176
TMBIM4	ENSG00000155957	ENST00000545407	2.6953		6.14158	4.58882
TMBIM4	ENSG00000155957	ENST00000545504	2.6953		3.63731	5.49236
TMEFF2	ENSG00000144339	ENST00000272771	0.903555		3.13783	-0.351538
TMEFF2	ENSG00000144339	ENST00000392314	0.903555		6.17134	1.54582
TMEFF2	ENSG00000144339	ENST00000409056	0.903555		3.70737	0.978732
TMEFF2	ENSG00000144339	ENST00000487771	0.903555		5.30914	2.28253
TMEM106C	ENSG00000134291	ENST00000256686	1.31319		5.92589	3.60636
TMEM106C	ENSG00000134291	ENST00000429772	1.31319		5.66953	3.50495
TMEM106C	ENSG00000134291	ENST00000449758	1.31319		2.38902	1.25483
TMEM106C	ENSG00000134291	ENST00000546749	1.31319		2.65269	1.33587
TMEM106C	ENSG00000134291	ENST00000547136	1.31319		5.65505	3.36217
TMEM106C	ENSG00000134291	ENST00000547682	1.31319		2.56571	1.53357
TMEM106C	ENSG00000134291	ENST00000548153	1.31319		5.63887	3.16637
TMEM106C	ENSG00000134291	ENST00000548355	1.31319		2.26871	1.29544
TMEM106C	ENSG00000134291	ENST00000548640	1.31319		5.27146	3.35773
TMEM106C	ENSG00000134291	ENST00000548965	1.31319		2.06793	1.83099
TMEM106C	ENSG00000134291	ENST00000549287	1.31319		6.48209	4.25818
TMEM106C	ENSG00000134291	ENST00000549288	1.31319		3.13789	3.51826
TMEM106C	ENSG00000134291	ENST00000550146	1.31319		2.07864	1.1819
TMEM106C	ENSG00000134291	ENST00000550161	1.31319		2.18226	0.881786
TMEM106C	ENSG00000134291	ENST00000550552	1.31319		5.64363	3.48124
TMEM106C	ENSG00000134291	ENST00000551305	1.31319		6.02496	3.45333
TMEM106C	ENSG00000134291	ENST00000551705	1.31319		6.15649	3.68381
TMEM106C	ENSG00000134291	ENST00000552187	1.31319		3.20903	4.24888
TMEM106C	ENSG00000134291	ENST00000552546	1.31319		2.36042	0.977183
TMEM106C	ENSG00000134291	ENST00000552561	1.31319		2.28249	0.965971
TMEM106C	ENSG00000134291	ENST00000553217	1.31319		5.44492	3.37662
TMEM117	ENSG00000139173	ENST00000266534	3.48533		1.93708	1.02289
TMEM117	ENSG00000139173	ENST00000546387	3.48533		6.00203	4.29199
TMEM117	ENSG00000139173	ENST00000546868	3.48533		2.70927	4.19209
TMEM117	ENSG00000139173	ENST00000546978	3.48533		4.36399	1.90473
TMEM117	ENSG00000139173	ENST00000550495	3.48533		2.13439	3.7955
TMEM117	ENSG00000139173	ENST00000550623	3.48533		6.29712	4.67101
TMEM117	ENSG00000139173	ENST00000551577	3.48533		2.57395	3.941
TMEM117	ENSG00000139173	ENST00000553253	3.48533		9.24574	6.70036
TMEM194B	ENSG00000189362	ENST00000343105	0.903555		5.53755	3.17931
TMEM194B	ENSG00000189362	ENST00000409150	0.903555		3.47249	1.50352
TMEM194B	ENSG00000189362	ENST00000414176	0.903555		2.92631	0.995726
TMEM194B	ENSG00000189362	ENST00000421038	0.903555		3.78955	2.15158
TMEM194B	ENSG00000189362	ENST00000444545	0.903555		4.46404	4.56973
TMEM194B	ENSG00000189362	ENST00000492292	0.903555		4.63705	2.74273
TMEM5	ENSG00000118600	ENST00000261234	2.83548		7.65386	5.88882
TMEM5	ENSG00000118600	ENST00000433461	2.83548		4.90558	6.45552
TMEM5	ENSG00000118600	ENST00000535963	2.83548		5.96286	8.16269
TMEM5	ENSG00000118600	ENST00000536219	2.83548		7.65261	6.21224
TMEM5	ENSG00000118600	ENST00000537373	2.83548		4.10783	3.24867
TMEM5	ENSG00000118600	ENST00000537982	2.83548		4.67621	6.59664
TMEM5	ENSG00000118600	ENST00000543342	2.83548		4.87137	6.71561
TMTC2	ENSG00000179104	ENST00000321196	1.63303		4.45056	6.94097
TMTC2	ENSG00000179104	ENST00000546590	1.63303		3.12609	4.13123
TMTC2	ENSG00000179104	ENST00000548305	1.63303		4.20911	4.30886
TMTC2	ENSG00000179104	ENST00000549919	1.63303		3.24849	4.54997
TMTC2	ENSG00000179104	ENST00000551915	1.63303		6.57207	5.63609
TMTC3	ENSG00000139324	ENST00000266712	1.143		4.96435	2.49956
TMTC3	ENSG00000139324	ENST00000547034	1.143		2.74913	3.59596
TMTC3	ENSG00000139324	ENST00000549011	1.143		1.93861	0.52082
TMTC3	ENSG00000139324	ENST00000551088	1.143		4.93602	2.38572
TRHDE	ENSG00000072657	ENST00000261180	3.70646		1.52283	-1.57925
TRHDE	ENSG00000072657	ENST00000547300	3.70646		1.79118	-0.121785
TRHDE	ENSG00000072657	ENST00000548156	3.70646		-0.3057	-1.654
TRHDE	ENSG00000072657	ENST00000549138	3.70646		-0.0310415	0.353092
TRHDE	ENSG00000072657	ENST00000549401	3.70646		2.23744	2.34866
TRHDE	ENSG00000072657	ENST00000549922	3.70646		-1.53043	-1.27918
TRHDE	ENSG00000072657	ENST00000552503	3.70646		-1.47009	-1.47009
TROAP	ENSG00000135451	ENST00000257909	1.13648		2.59996	1.90759
TROAP	ENSG00000135451	ENST00000380327	1.13648		1.25186	-2.2665
TROAP	ENSG00000135451	ENST00000546735	1.13648		4.49697	0.719338
TROAP	ENSG00000135451	ENST00000546776	1.13648		4.08846	0.424131
TROAP	ENSG00000135451	ENST00000547807	1.13648		1.57547	-1.46539
TROAP	ENSG00000135451	ENST00000547923	1.13648		4.85895	0.969281
TROAP	ENSG00000135451	ENST00000548311	1.13648		1.74317	1.42927
TROAP	ENSG00000135451	ENST00000548817	1.13648		2.51708	3.11086
TROAP	ENSG00000135451	ENST00000549275	1.13648		2.09678	-0.4223
TROAP	ENSG00000135451	ENST00000549534	1.13648		1.60091	-0.697625
TROAP	ENSG00000135451	ENST00000549891	1.13648		1.42446	-1.93705
TROAP	ENSG00000135451	ENST00000550346	1.13648		2.71409	2.24698
TROAP	ENSG00000135451	ENST00000550709	1.13648		4.86233	1.16526
TROAP	ENSG00000135451	ENST00000551192	1.13648		4.4227	0.616088
TROAP	ENSG00000135451	ENST00000551245	1.13648		2.49928	1.74471
TROAP	ENSG00000135451	ENST00000551567	1.13648		2.04864	-0.889939
TSFM	ENSG00000123297	ENST00000323833	2.05377		3.56944	0.506032
TSFM	ENSG00000123297	ENST00000417094	2.05377		1.33832	0.0946803
TSFM	ENSG00000123297	ENST00000434359	2.05377		2.95568	0.150018
TSFM	ENSG00000123297	ENST00000454289	2.05377		1.73916	2.18242
TSFM	ENSG00000123297	ENST00000457189	2.05377		3.41013	0.43072
TSFM	ENSG00000123297	ENST00000497617	2.05377		-0.196592	-1.58382
TSFM	ENSG00000123297	ENST00000540550	2.05377		0.457154	-1.02872
TSFM	ENSG00000123297	ENST00000543727	2.05377		3.14542	1.87357
TSFM	ENSG00000123297	ENST00000548851	2.05377		3.92776	0.782392
TSFM	ENSG00000123297	ENST00000550559	2.05377		4.32663	1.93478
TSPAN19	ENSG00000231738	ENST00000433494	2.76823		0.669145	2.89553
TSPAN19	ENSG00000231738	ENST00000525452	2.76823		1.3483	0.669145
TSPAN19	ENSG00000231738	ENST00000529820	2.76823		4.00265	0.826244
TSPAN19	ENSG00000231738	ENST00000532498	2.76823		3.11631	3.26127
TSPAN19	ENSG00000231738	ENST00000532628	2.76823		4.96114	3.11631
TSPAN19	ENSG00000231738	ENST00000547403	2.76823		1.73083	0.669145
TSPAN19	ENSG00000231738	ENST00000547836	2.76823		1.3483	0
TSPAN19	ENSG00000231738	ENST00000552392	2.76823		2.40439	1.73083
TSPAN31	ENSG00000135452	ENST00000257910	3.11359		4.13479	3.57265
TSPAN31	ENSG00000135452	ENST00000546922	3.11359		4.83105	6.68687
TSPAN31	ENSG00000135452	ENST00000546993	3.11359		4.12635	3.44119
TSPAN31	ENSG00000135452	ENST00000547311	3.11359		4.70392	3.64549
TSPAN31	ENSG00000135452	ENST00000547472	3.11359		6.58811	4.79705
TSPAN31	ENSG00000135452	ENST00000547992	3.11359		5.83485	6.74901
TSPAN31	ENSG00000135452	ENST00000548093	3.11359		4.84144	6.70202
TSPAN31	ENSG00000135452	ENST00000548167	3.11359		4.45748	6.43554
TSPAN31	ENSG00000135452	ENST00000549052	3.11359		5.15962	6.78588
TSPAN31	ENSG00000135452	ENST00000550528	3.11359		5.00028	4.52403
TSPAN31	ENSG00000135452	ENST00000550791	3.11359		7.3387	5.69697
TSPAN31	ENSG00000135452	ENST00000552816	3.11359		4.40373	6.01547
TSPAN31	ENSG00000135452	ENST00000553089	3.11359		3.36275	2.89576
TSPAN31	ENSG00000135452	ENST00000553221	3.11359		4.77913	4.12948
TSPAN8	ENSG00000127324	ENST00000247829	3.82957		11.0502	7.27825
TSPAN8	ENSG00000127324	ENST00000393330	3.82957		7.28608	4.74741
TSPAN8	ENSG00000127324	ENST00000546561	3.82957		9.72463	9.38065
TSPAN8	ENSG00000127324	ENST00000549421	3.82957		1.3483	3.2113
TSPAN8	ENSG00000127324	ENST00000550818	3.82957		7.65265	5.18618
TSPAN8	ENSG00000127324	ENST00000552128	3.82957		7.44286	5.09839
TSPAN8	ENSG00000127324	ENST00000552786	3.82957		6.36057	4.4366
UNC80	ENSG00000144406	ENST00000272845	0.994837		0.826244	0
UNC80	ENSG00000144406	ENST00000439458	0.994837		2.89553	2.0329
UNC80	ENSG00000144406	ENST00000477924	0.994837		0	0.669145
UNC80	ENSG00000144406	ENST00000478701	0.994837		0.298256	6.83784
UNC80	ENSG00000144406	ENST00000481494	0.994837		0	3.56351
UNC80	ENSG00000144406	ENST00000489023	0.994837		0	1.47009
VDR	ENSG00000111424	ENST00000229022	1.31319		1.39749	0.347283
VDR	ENSG00000111424	ENST00000395324	1.31319		2.541	3.98462
VDR	ENSG00000111424	ENST00000546653	1.31319		5.15927	3.07168
VDR	ENSG00000111424	ENST00000547065	1.31319		5.1472	3.24782
VDR	ENSG00000111424	ENST00000548664	1.31319		2.18839	2.06929
VDR	ENSG00000111424	ENST00000549336	1.31319		2.27187	3.86517
VDR	ENSG00000111424	ENST00000550314	1.31319		2.87499	1.21056
VDR	ENSG00000111424	ENST00000550325	1.31319		2.61352	4.04323
VEZT	ENSG00000028203	ENST00000261219	2.35884		0.877709	-0.0708603
VEZT	ENSG00000028203	ENST00000356859	2.35884		1.53797	2.96155
VEZT	ENSG00000028203	ENST00000397792	2.35884		0.708646	-0.115027
VEZT	ENSG00000028203	ENST00000436874	2.35884		1.33372	0.487293
VEZT	ENSG00000028203	ENST00000546365	2.35884		0.969895	0.4171
VEZT	ENSG00000028203	ENST00000546398	2.35884		4.33877	2.68773
VEZT	ENSG00000028203	ENST00000546409	2.35884		2.52652	3.92934
VEZT	ENSG00000028203	ENST00000546445	2.35884		0.26706	-0.72035
VEZT	ENSG00000028203	ENST00000546557	2.35884		0.916081	0.21832
VEZT	ENSG00000028203	ENST00000546951	2.35884		0.84529	0.969694
VEZT	ENSG00000028203	ENST00000547484	2.35884		3.58328	2.63712
VEZT	ENSG00000028203	ENST00000547611	2.35884		1.7421	3.49445
VEZT	ENSG00000028203	ENST00000547894	2.35884		2.2998	3.12275
VEZT	ENSG00000028203	ENST00000547997	2.35884		0.774565	-0.0959025
VEZT	ENSG00000028203	ENST00000548245	2.35884		1.08905	-0.168445
VEZT	ENSG00000028203	ENST00000548371	2.35884		0.82587	0.466488
VEZT	ENSG00000028203	ENST00000548455	2.35884		1.91054	3.61674
VEZT	ENSG00000028203	ENST00000548822	2.35884		2.23744	0.806905
VEZT	ENSG00000028203	ENST00000548838	2.35884		4.39846	2.32392
VEZT	ENSG00000028203	ENST00000549002	2.35884		1.69504	2.86122
VEZT	ENSG00000028203	ENST00000549192	2.35884		4.07099	2.47201
VEZT	ENSG00000028203	ENST00000549589	2.35884		2.59212	2.32318
VEZT	ENSG00000028203	ENST00000549624	2.35884		1.18308	2.64848
VEZT	ENSG00000028203	ENST00000550106	2.35884		0.753459	-0.379321
VEZT	ENSG00000028203	ENST00000550803	2.35884		1.1018	2.77083
VEZT	ENSG00000028203	ENST00000551039	2.35884		1.46726	-0.144952
VEZT	ENSG00000028203	ENST00000551311	2.35884		2.33006	4.17802
VEZT	ENSG00000028203	ENST00000551356	2.35884		1.25752	-0.341486
VEZT	ENSG00000028203	ENST00000551472	2.35884		2.66591	3.32254
VEZT	ENSG00000028203	ENST00000551695	2.35884		3.26127	3.12609
VEZT	ENSG00000028203	ENST00000551746	2.35884		2.66591	4.09759
VEZT	ENSG00000028203	ENST00000551792	2.35884		2.83071	2.99678
VEZT	ENSG00000028203	ENST00000551902	2.35884		0.65588	-0.0518021
VEZT	ENSG00000028203	ENST00000551994	2.35884		0.702774	-0.180534
VEZT	ENSG00000028203	ENST00000552031	2.35884		1.2505	0.253517
VEZT	ENSG00000028203	ENST00000552306	2.35884		4.43372	2.06264
VEZT	ENSG00000028203	ENST00000552626	2.35884		2.67615	4.41872
VEZT	ENSG00000028203	ENST00000552660	2.35884		1.89115	3.2971
VEZT	ENSG00000028203	ENST00000552821	2.35884		1.88497	1.4012
VEZT	ENSG00000028203	ENST00000552827	2.35884		1.9999	3.88583
VEZT	ENSG00000028203	ENST00000553063	2.35884		2.23744	0.711923
VWC2L	ENSG00000174453	ENST00000312504	1.19336		1.3483	1.47009
VWC2L	ENSG00000174453	ENST00000427124	1.19336		2.89553	1.3483
WDFY1	ENSG00000085449	ENST00000233055	1.04076		2.79935	4.18945
WDFY1	ENSG00000085449	ENST00000429915	1.04076		1.75267	1.04032
WDFY1	ENSG00000085449	ENST00000462702	1.04076		1.67965	1.7798
WDFY1	ENSG00000085449	ENST00000483061	1.04076		5.01782	2.91173
WDFY1	ENSG00000085449	ENST00000491453	1.04076		2.90466	4.52236
WDFY1	ENSG00000085449	ENST00000493001	1.04076		1.75031	0.717175
WIF1	ENSG00000156076	ENST00000286574	1.86856		3.53883	4.62162
WIF1	ENSG00000156076	ENST00000543094	1.86856		0.669145	1.654
WIF1	ENSG00000156076	ENST00000546001	1.86856		2.28253	1.74868
XRCC6BP1	ENSG00000166896	ENST00000300145	2.05377		4.66089	2.97554
XRCC6BP1	ENSG00000166896	ENST00000546709	2.05377		0.383826	-0.0901869
XRCC6BP1	ENSG00000166896	ENST00000549257	2.05377		2.35138	1.97094
XRCC6BP1	ENSG00000166896	ENST00000551997	2.05377		2.52309	2.18133
YEATS4	ENSG00000127337	ENST00000247843	3.44736		1.53355	0.140129
YEATS4	ENSG00000127337	ENST00000548020	3.44736		4.82762	2.69363
YEATS4	ENSG00000127337	ENST00000549685	3.44736		3.74476	4.87302
YEATS4	ENSG00000127337	ENST00000552949	3.44736		2.49226	1.31616
YEATS4	ENSG00000127337	ENST00000552955	3.44736		5.91602	3.85444

## Sheet: Deleted & Expression
Supplementary Table 4, DNA copy number and gene expression between tumor B, NRH-LS1 and iMSC#3
Associated Gene Name	Ensembl Gene ID	Ensembl Transcript ID	Tumor B Copy number Log2		Log2 FC NRH-LS1 cell line/iMSC Undiff	Log2 FC Tumor B/iMSC#3 Undiff
BCHE	ENSG00000114200	ENST00000264381	-0.942715		-6.79135	-2.89264		Transcripts with <-1.5 Log2 FC
BCHE	ENSG00000114200	ENST00000479451	-0.942715		-4.35574	-3.5295
BCHE	ENSG00000114200	ENST00000482958	-0.942715		-8.54087	-5.15653
BCHE	ENSG00000114200	ENST00000488954	-0.942715		-2.84489	-2.84489
BCHE	ENSG00000114200	ENST00000497011	-0.942715		-6.90937	-3.08745
C9orf72	ENSG00000147894	ENST00000379995	-0.936706		-1.3483	4.58521
C9orf72	ENSG00000147894	ENST00000379997	-0.936706		-4.00265	1.06159
C9orf72	ENSG00000147894	ENST00000380003	-0.936706		-3.86523	2.56166
C9orf72	ENSG00000147894	ENST00000461679	-0.936706		-2.49528	3.21977
C9orf72	ENSG00000147894	ENST00000488117	-0.936706		-5.65485	0.939121
CAAP1	ENSG00000120159	ENST00000333916	-0.936706		-7.06357	-2.35252
CAAP1	ENSG00000120159	ENST00000483493	-0.936706		-5.14376	-1.27853
CAAP1	ENSG00000120159	ENST00000495958	-0.936706		-1.98209	0.0508053
CAAP1	ENSG00000120159	ENST00000517946	-0.936706		-1.74868	0.284211
CAAP1	ENSG00000120159	ENST00000520187	-0.936706		-4.48997	-1.83206
CDKN2A	ENSG00000147889	ENST00000304494	-0.956838		-2.0329	0.371495
CDKN2A	ENSG00000147889	ENST00000361570	-0.956838		-4.74226	-4.07312
CDKN2A	ENSG00000147889	ENST00000380151	-0.956838		-0.826244	0.82776
CDKN2A	ENSG00000147889	ENST00000470819	-0.956838		-2.68065	1.322
CDKN2A	ENSG00000147889	ENST00000479692	-0.956838		-0.826244	-0.826244
CDKN2A	ENSG00000147889	ENST00000494262	-0.956838		-2.89553	-2.89553
CDKN2A	ENSG00000147889	ENST00000498124	-0.956838		-0.669145	-0.669145
CDKN2A	ENSG00000147889	ENST00000530628	-0.956838		-0.862273	-1.69003
CDKN2B	ENSG00000147883	ENST00000276925	-0.956838		-7.85408	-0.351419
CDKN2B	ENSG00000147883	ENST00000380142	-0.956838		-5.14376	-2.48585
CDKN2B-AS1	ENSG00000240498	ENST00000421632	-0.956838		-1.98209	-1.15585
CDKN2B-AS1	ENSG00000240498	ENST00000422420	-0.956838		-0.669145	-0.669145
CDKN2B-AS1	ENSG00000240498	ENST00000428597	-0.956838		-4.02734	-1.94834
CDKN2B-AS1	ENSG00000240498	ENST00000455933	-0.956838		-0.826244	-0.826244
CDKN2B-AS1	ENSG00000240498	ENST00000468603	-0.956838		0	1.654
DIP2C	ENSG00000151240	ENST00000280886	-0.993882		-8.48297	-2.45029
DIP2C	ENSG00000151240	ENST00000381496	-0.993882		-5.42288	-0.426377
DIP2C	ENSG00000151240	ENST00000421992	-0.993882		-1.25124	-0.0603521
DIP2C	ENSG00000151240	ENST00000423550	-0.993882		-2.99233	-0.587938
DIP2C	ENSG00000151240	ENST00000434695	-0.993882		-1.654	-0.98486
DMRTA1	ENSG00000176399	ENST00000325870	-0.956838		-3.38434	-1.65351
EGFEM1P	ENSG00000206120	ENST00000431685	-0.942715		-1.3483	1.05609
EGFEM1P	ENSG00000206120	ENST00000483846	-0.942715		-2.72654	0.125583
EGFEM1P	ENSG00000206120	ENST00000488647	-0.942715		-1.73083	-1.73083
EGFEM1P	ENSG00000206120	ENST00000502332	-0.942715		0	0.826244
EGFEM1P	ENSG00000206120	ENST00000502778	-0.942715		-0.669145	-0.669145
EGFEM1P	ENSG00000206120	ENST00000506760	-0.942715		-2.35921	-2.35921
EGFEM1P	ENSG00000206120	ENST00000511230	-0.942715		-3.26127	-3.26127
FOCAD	ENSG00000188352	ENST00000338382	-0.956838		-6.20969	-0.92858
FOCAD	ENSG00000188352	ENST00000380249	-0.956838		-5.91075	0.176389
FREM1	ENSG00000164946	ENST00000380875	-0.908458		3.38434	6.12321
FREM1	ENSG00000164946	ENST00000380880	-0.908458		2.78404	5.34073
FREM1	ENSG00000164946	ENST00000380894	-0.908458		2.99233	3.2113
FREM1	ENSG00000164946	ENST00000422223	-0.908458		4.39674	6.67118
FREM1	ENSG00000164946	ENST00000427623	-0.908458		1.74868	2.89553
FREM1	ENSG00000164946	ENST00000466679	-0.908458		1.1245	2.40439
FREM1	ENSG00000164946	ENST00000485068	-0.908458		2.89553	1.73083
FREM1	ENSG00000164946	ENST00000486223	-0.908458		0.669145	3.26127
FREM1	ENSG00000164946	ENST00000497634	-0.908458		4.00265	1.3483
GOLIM4	ENSG00000173905	ENST00000309027	-0.942715		-6.69283	-0.403958
GOLIM4	ENSG00000173905	ENST00000470487	-0.942715		-6.02472	-0.391774
GOLIM4	ENSG00000173905	ENST00000479415	-0.942715		-6.47621	-1.92624
HACD4	ENSG00000188921	ENST00000488436	-0.956838		-1.47009	1.7784
HACD4	ENSG00000188921	ENST00000495827	-0.956838		-3.97269	4.42323
IFNA1	ENSG00000197919	ENST00000276927	-0.956838		-0.669145	-0.669145
IFNA13	ENSG00000233816	ENST00000449498	-0.956838		-0.826244	-0.826244
IFNE	ENSG00000184995	ENST00000448696	-0.956838		-3.24849	-1.59448
IFNK	ENSG00000147896	ENST00000276943	-0.936706		0	1.74868
IFT74	ENSG00000096872	ENST00000380062	-0.936706		-5.06474	0.590108
IFT74	ENSG00000096872	ENST00000429045	-0.936706		-4.68583	0.0564305
IFT74	ENSG00000096872	ENST00000433700	-0.936706		-7.09027	-3.16777
IFT74	ENSG00000096872	ENST00000443698	-0.936706		-4.81486	-0.41571
IFT74	ENSG00000096872	ENST00000482986	-0.936706		-2.49528	1.2999
IFT74	ENSG00000096872	ENST00000494236	-0.936706		-1.1245	2.00159
IFT74	ENSG00000096872	ENST00000517444	-0.936706		-3.55278	-1.57069
IFT74	ENSG00000096872	ENST00000517866	-0.936706		-3.12609	-1.47208
IFT74	ENSG00000096872	ENST00000518614	-0.936706		-3.26127	-1.79118
IFT74	ENSG00000096872	ENST00000519968	-0.936706		-4.95693	-2.97484
KLHL9	ENSG00000198642	ENST00000359039	-0.956838		-8.27985	0.889655
LRRC19	ENSG00000184434	ENST00000380055	-0.936706		0.375374	3.54588
LURAP1L	ENSG00000153714	ENST00000319264	-0.897927		-7.49466	-0.547669
LURAP1L	ENSG00000153714	ENST00000489107	-0.897927		-4.10721	-0.312033
MECOM	ENSG00000085276	ENST00000264674	-0.942715		-4.59645	2.9062
MECOM	ENSG00000085276	ENST00000433243	-0.942715		-4.50117	1.93982
MECOM	ENSG00000085276	ENST00000460814	-0.942715		-3.9225	1.64383
MECOM	ENSG00000085276	ENST00000460890	-0.942715		-1.3483	4.17802
MECOM	ENSG00000085276	ENST00000461430	-0.942715		0	3.26127
MECOM	ENSG00000085276	ENST00000464456	-0.942715		-5.49392	2.44721
MECOM	ENSG00000085276	ENST00000466623	-0.942715		0	2.40439
MECOM	ENSG00000085276	ENST00000468789	-0.942715		-3.82192	3.07397
MECOM	ENSG00000085276	ENST00000472280	-0.942715		-5.38523	-0.454183
MECOM	ENSG00000085276	ENST00000481315	-0.942715		-0.669145	-0.669145
MECOM	ENSG00000085276	ENST00000484519	-0.942715		-1.654	0.862273
MECOM	ENSG00000085276	ENST00000485957	-0.942715		3.67276	2.61436
MECOM	ENSG00000085276	ENST00000486748	-0.942715		-2.40439	-0.655706
MECOM	ENSG00000085276	ENST00000487503	-0.942715		-2.40439	-0.4223
MECOM	ENSG00000085276	ENST00000492586	-0.942715		-2.78687	0.574445
MECOM	ENSG00000085276	ENST00000494292	-0.942715		-4.28936	2.70699
MECOM	ENSG00000085276	ENST00000494597	-0.942715		-1.74868	1.3774
MIR31HG	ENSG00000171889	ENST00000304425	-0.956838		-4.39674	-4.39674
MOB3B	ENSG00000120162	ENST00000262244	-0.936706		1.79118	4.5387
MPDZ	ENSG00000107186	ENST00000319198	-0.897927		-6.32986	-4.14692
MPDZ	ENSG00000107186	ENST00000319217	-0.897927		-6.09328	-1.13215
MPDZ	ENSG00000107186	ENST00000381017	-0.897927		-5.49392	-0.265104
MPDZ	ENSG00000107186	ENST00000381022	-0.897927		-7.32559	-3.49675
MPDZ	ENSG00000107186	ENST00000433359	-0.897927		-3.79518	-2.32509
MPDZ	ENSG00000107186	ENST00000437441	-0.897927		-1.654	-0.529504
MPDZ	ENSG00000107186	ENST00000438511	-0.897927		-5.52633	-2.73946
MPDZ	ENSG00000107186	ENST00000447879	-0.897927		-5.5735	-0.648625
MPDZ	ENSG00000107186	ENST00000494251	-0.897927		-2.28253	0.121857
MPDZ	ENSG00000107186	ENST00000535169	-0.897927		-2.49528	0.40025
MPDZ	ENSG00000107186	ENST00000536827	-0.897927		-7.80925	-3.15416
MPDZ	ENSG00000107186	ENST00000538841	-0.897927		-4.96114	0.182623
MPDZ	ENSG00000107186	ENST00000539508	-0.897927		-7.06736	-2.79727
MPDZ	ENSG00000107186	ENST00000540202	-0.897927		-3.26127	-2.13677
MPDZ	ENSG00000107186	ENST00000541718	-0.897927		-4.30886	-0.598314
MPDZ	ENSG00000107186	ENST00000542239	-0.897927		-2.78687	-0.291588
MPDZ	ENSG00000107186	ENST00000542806	-0.897927		-4.17052	0.973241
MPDZ	ENSG00000107186	ENST00000545857	-0.897927		-6.07807	-2.86678
MPDZ	ENSG00000107186	ENST00000546205	-0.897927		-4.03952	-1.24246
MTAP	ENSG00000099810	ENST00000380172	-0.956838		-5.45977	0.511893
MTAP	ENSG00000099810	ENST00000419385	-0.956838		-7.6112	-3.13884
MTAP	ENSG00000099810	ENST00000427788	-0.956838		0	1.3483
MTAP	ENSG00000099810	ENST00000460874	-0.956838		-3.30041	-0.805129
MTAP	ENSG00000099810	ENST00000484957	-0.956838		-2.90524	0.220845
NFIB	ENSG00000147862	ENST00000380921	-0.897927		3.01463	5.4575
NFIB	ENSG00000147862	ENST00000380924	-0.897927		0	2.68065
NFIB	ENSG00000147862	ENST00000380934	-0.897927		1.02632	3.99975
NFIB	ENSG00000147862	ENST00000380953	-0.897927		4.00265	4.23116
NFIB	ENSG00000147862	ENST00000380959	-0.897927		1.57259	4.40062
NFIB	ENSG00000147862	ENST00000397575	-0.897927		2.84489	4.27008
NFIB	ENSG00000147862	ENST00000397579	-0.897927		1.86299	4.94253
NFIB	ENSG00000147862	ENST00000397581	-0.897927		0.844098	2.14558
NFIB	ENSG00000147862	ENST00000493697	-0.897927		-0.826244	2.06929
NFIB	ENSG00000147862	ENST00000543693	-0.897927		-1.73083	3.12275
NLGN1	ENSG00000169760	ENST00000361589	-0.98936		-5.11314	-2.55382
NLGN1	ENSG00000169760	ENST00000401917	-0.98936		-4.78744	-4.16768
NLGN1	ENSG00000169760	ENST00000413821	-0.98936		-4.42454	-2.56155
NLGN1	ENSG00000169760	ENST00000415045	-0.98936		-0.754793	-1.08402
NLGN1	ENSG00000169760	ENST00000423427	-0.98936		-3.01143	-2.55932
NLGN1	ENSG00000169760	ENST00000457714	-0.98936		-3.39265	-4.27178
NLGN1	ENSG00000169760	ENST00000466350	-0.98936		-2.78687	-2.78687
NLGN1	ENSG00000169760	ENST00000469564	-0.98936		-2.0329	-2.0329
NLGN1	ENSG00000169760	ENST00000469727	-0.98936		-3.26127	-2.59212
NLGN1	ENSG00000169760	ENST00000482120	-0.98936		-1.0039	-0.162627
NLGN1	ENSG00000169760	ENST00000490929	-0.98936		-1.654	-1.654
PDCD10	ENSG00000114209	ENST00000392750	-0.942715		-5.72605	-0.388833
PDCD10	ENSG00000114209	ENST00000461494	-0.942715		-6.40489	-2.42731
PDCD10	ENSG00000114209	ENST00000462725	-0.942715		-5.98333	-2.30496
PDCD10	ENSG00000114209	ENST00000462830	-0.942715		-0.826244	-0.826244
PDCD10	ENSG00000114209	ENST00000464360	-0.942715		-3.56351	0.23167
PDCD10	ENSG00000114209	ENST00000470131	-0.942715		-4.84951	0.535715
PDCD10	ENSG00000114209	ENST00000471885	-0.942715		-4.39915	0.343113
PDCD10	ENSG00000114209	ENST00000473645	-0.942715		-5.78436	1.05855
PDCD10	ENSG00000114209	ENST00000475915	-0.942715		-4.39674	-0.289523
PDCD10	ENSG00000114209	ENST00000479121	-0.942715		-4.184	-1.27876
PDCD10	ENSG00000114209	ENST00000481136	-0.942715		-3.74338	-0.898489
PDCD10	ENSG00000114209	ENST00000483451	-0.942715		-4.28936	0.854402
PDCD10	ENSG00000114209	ENST00000487678	-0.942715		-0.669145	1.36375
PDCD10	ENSG00000114209	ENST00000487947	-0.942715		-3.97758	-0.236757
PDCD10	ENSG00000114209	ENST00000492139	-0.942715		-5.59202	-2.4757
PDCD10	ENSG00000114209	ENST00000492396	-0.942715		-5.1614	0.821931
PDCD10	ENSG00000114209	ENST00000494502	-0.942715		-4.08181	-0.83332
PDCD10	ENSG00000114209	ENST00000497056	-0.942715		-7.70919	-3.15921
PLAA	ENSG00000137055	ENST00000397292	-0.936706		-6.05146	-0.631431
PLAA	ENSG00000137055	ENST00000487173	-0.936706		-2.90524	0.343248
PLAA	ENSG00000137055	ENST00000517642	-0.936706		-6.60907	-3.39777
PLAA	ENSG00000137055	ENST00000520641	-0.936706		-2.68065	0.872133
PLAA	ENSG00000137055	ENST00000520884	-0.936706		-7.34721	-3.01086
PLAA	ENSG00000137055	ENST00000521968	-0.936706		-2.90524	-0.872346
PLAA	ENSG00000137055	ENST00000523212	-0.936706		-4.92488	0.790174
PRR26	ENSG00000180525	ENST00000381489	-0.993882		-2.89553	-1.77103
PRR26	ENSG00000180525	ENST00000441152	-0.993882		-2.28253	1.90147
PTPRD	ENSG00000153707	ENST00000355233	-0.914044		3.26127	3.89871
PTPRD	ENSG00000153707	ENST00000356435	-0.914044		4.184	4.76999
PTPRD	ENSG00000153707	ENST00000381196	-0.914044		0.826244	4.22527
PTPRD	ENSG00000153707	ENST00000397606	-0.914044		1.3483	3.61028
PTPRD	ENSG00000153707	ENST00000397611	-0.914044		0.826244	4.17902
PTPRD	ENSG00000153707	ENST00000397617	-0.914044		2.59212	3.67615
PTPRD	ENSG00000153707	ENST00000471274	-0.914044		0.669145	4.184
PTPRD	ENSG00000153707	ENST00000477552	-0.914044		1.654	0
PTPRD	ENSG00000153707	ENST00000481079	-0.914044		0	0.826244
PTPRD	ENSG00000153707	ENST00000486161	-0.914044		0.826244	3.61028
PTPRD	ENSG00000153707	ENST00000488774	-0.914044		0	2.40439
PTPRD	ENSG00000153707	ENST00000537002	-0.914044		1.73083	3.2113
PTPRD	ENSG00000153707	ENST00000540109	-0.914044		1.654	4.28936
SERPINI1	ENSG00000163536	ENST00000295777	-0.942715		-3.35776	-0.153366
SERPINI1	ENSG00000163536	ENST00000446050	-0.942715		-4.13069	-0.875122
SERPINI1	ENSG00000163536	ENST00000466865	-0.942715		0	1.47009
SERPINI1	ENSG00000163536	ENST00000472747	-0.942715		-1.3483	3.79545
SERPINI1	ENSG00000163536	ENST00000472941	-0.942715		-1.47009	1.3748
SERPINI1	ENSG00000163536	ENST00000488374	-0.942715		-1.1245	-0.298256
SERPINI1	ENSG00000163536	ENST00000494666	-0.942715		-1.654	-0.529504
SERPINI2	ENSG00000114204	ENST00000264677	-0.942715		0	0.669145
SLITRK3	ENSG00000121871	ENST00000241274	-0.942715		0.076827	-1.654
SLITRK3	ENSG00000121871	ENST00000475390	-0.942715		-0.82776	-0.98486
SPTSSB	ENSG00000196542	ENST00000359175	-0.942715		0	1.1245
SPTSSB	ENSG00000196542	ENST00000497137	-0.942715		0	0.669145
SPTSSB	ENSG00000196542	ENST00000497374	-0.942715		0	1.654
TBL1XR1	ENSG00000177565	ENST00000352800	-0.968442		-5.15709	-3.32542
TBL1XR1	ENSG00000177565	ENST00000413084	-0.968442		-4.00265	-0.392366
TBL1XR1	ENSG00000177565	ENST00000422066	-0.968442		-5.93352	-2.91888
TBL1XR1	ENSG00000177565	ENST00000422442	-0.968442		-4.85359	-2.87149
TBL1XR1	ENSG00000177565	ENST00000424913	-0.968442		-3.56351	1.39342
TBL1XR1	ENSG00000177565	ENST00000427349	-0.968442		-3.79518	-1.61224
TBL1XR1	ENSG00000177565	ENST00000428970	-0.968442		-5.65485	-1.97648
TBL1XR1	ENSG00000177565	ENST00000430069	-0.968442		-8.5836	-2.37075
TBL1XR1	ENSG00000177565	ENST00000431421	-0.968442		-4.70008	-2.51169
TBL1XR1	ENSG00000177565	ENST00000431674	-0.968442		-3.01463	0.451318
TBL1XR1	ENSG00000177565	ENST00000437738	-0.968442		-4.041	0.142997
TBL1XR1	ENSG00000177565	ENST00000443315	-0.968442		-3.46595	-1.06156
TBL1XR1	ENSG00000177565	ENST00000450267	-0.968442		-5.30914	-2.19283
TBL1XR1	ENSG00000177565	ENST00000457928	-0.968442		-5.05116	-0.333743
TBL1XR1	ENSG00000177565	ENST00000474363	-0.968442		-4.45186	-0.00515218
TBL1XR1	ENSG00000177565	ENST00000491623	-0.968442		-1.47009	1.21056
TEK	ENSG00000120156	ENST00000380036	-0.936706		-7.25421	-0.483
TEK	ENSG00000120156	ENST00000406359	-0.936706		-6.95811	-0.407096
TEK	ENSG00000120156	ENST00000519080	-0.936706		-5.36208	-0.512566
TEK	ENSG00000120156	ENST00000519097	-0.936706		-8.88677	-3.09777
TYRP1	ENSG00000107165	ENST00000470909	-0.897927		-0.826244	-0.826244
WDR49	ENSG00000174776	ENST00000308378	-0.942715		0	0.826244
WDR49	ENSG00000174776	ENST00000471198	-0.942715		0	1.3483
WDR49	ENSG00000174776	ENST00000472600	-0.942715		0	3.26127
WDR49	ENSG00000174776	ENST00000476376	-0.942715		0	2.89553
WDR49	ENSG00000174776	ENST00000479765	-0.942715		0	2.28253
ZMYND11	ENSG00000015171	ENST00000309776	-0.993882		-7.04054	0.974303
ZMYND11	ENSG00000015171	ENST00000381584	-0.993882		-5.59127	-0.399042
ZMYND11	ENSG00000015171	ENST00000381591	-0.993882		-6.9442	0.919255
ZMYND11	ENSG00000015171	ENST00000381604	-0.993882		-6.00879	0.938201
ZMYND11	ENSG00000015171	ENST00000381607	-0.993882		-6.23837	1.15445
ZMYND11	ENSG00000015171	ENST00000397955	-0.993882		-4.95693	-1.65652
ZMYND11	ENSG00000015171	ENST00000397959	-0.993882		-4.98581	-0.815291
ZMYND11	ENSG00000015171	ENST00000397962	-0.993882		-6.29306	0.790718
ZMYND11	ENSG00000015171	ENST00000402736	-0.993882		-6.44558	-0.197894
ZMYND11	ENSG00000015171	ENST00000403354	-0.993882		-5.06474	1.10224
ZMYND11	ENSG00000015171	ENST00000439456	-0.993882		-2.84489	0.707893
ZMYND11	ENSG00000015171	ENST00000473115	-0.993882		-3.74082	0.8808
ZMYND11	ENSG00000015171	ENST00000488275	-0.993882		-2.65791	0.0227416
ZMYND11	ENSG00000015171	ENST00000509513	-0.993882		-6.57698	-2.35172
